# Supplementary material for: Switchbody, an Antigen‐Responsive Enzyme Switch Based on Antibody and Its Working Principle
Source: Adv Sci (Weinh). 2025 Sep 15;12(44):e08422. doi: 10.1002/advs.202508422 (PMC12667551; doi:10.1002/advs.202508422)
Supplement: Supplementary file 4 — Supplemental Data [file ADVS-12-e08422-s004.xlsx]

## Sheet: 1C
Figure 1C

## Sheet: 1D
Figure 1D
	Time	Data1	Fit1	Data2	Fit2	Data3	Fit3	Data4	Fit4
	0	0.000518562	0	-0.00539647	0	0.000979976	0	-0.00580087	0
	0.2	0.00110064	8.53993e-05	-0.00528715	0.000170793	0.001305	0.000341564	-0.00499364	0.000683041
	0.4	0.00134348	0.000170791	-0.00593878	0.000341561	0.00179233	0.000683034	-0.00464235	0.00136572
	0.6	0.00201156	0.000256176	-0.00561427	0.000512303	0.00168568	0.00102441	-0.00498463	0.00204803
	0.8	0.00275906	0.000341554	-0.00545665	0.00068302	0.00249026	0.00136569	-0.00448805	0.00272997
	1	0.00334348	0.000426924	-0.00570978	0.000853711	0.0029916	0.00170687	-0.00438781	0.00341155
	1.2	0.00411933	0.000512287	-0.00612174	0.00102438	0.00352891	0.00204796	-0.0036055	0.00409277
	1.4	0.00496047	0.000597643	-0.00581479	0.00119502	0.00402029	0.00238896	-0.0036197	0.00477362
	1.6	0.00565445	0.000682991	-0.00636319	0.00136563	0.00447399	0.00272986	-0.00363991	0.0054541
	1.8	0.0061417	0.000768332	-0.00647963	0.00153622	0.00520478	0.00307066	-0.00301471	0.00613422
	2	0.00621142	0.000853666	-0.00674706	0.00170678	0.00589199	0.00341137	-0.00267704	0.00681398
	2.2	0.00655077	0.000938993	-0.00655876	0.00187732	0.00608422	0.00375199	-0.00256646	0.00749337
	2.4	0.00647019	0.00102431	-0.00653059	0.00204783	0.00620708	0.00409251	-0.00213487	0.0081724
	2.6	0.00618844	0.00110962	-0.00644259	0.00221832	0.00622644	0.00443294	-0.00150456	0.00885107
	2.8	0.00558104	0.00119493	-0.00571336	0.00238878	0.00606228	0.00477327	-0.00085848	0.00952937
	3	0.00538315	0.00128023	-0.0052014	0.00255922	0.00564391	0.00511351	-0.000710563	0.0102073
	3.2	0.00518755	0.00136552	-0.00454782	0.00272963	0.00618999	0.00545365	2.54626e-05	0.0108849
	3.4	0.00520167	0.0014508	-0.00459198	0.00290002	0.00662879	0.0057937	0.000640486	0.0115621
	3.6	0.00486887	0.00153608	-0.00456692	0.00307038	0.00754406	0.00613365	0.000787391	0.012239
	3.8	0.00545274	0.00162135	-0.00423762	0.00324071	0.00874951	0.00647351	0.00204751	0.0129154
	4	0.00501266	0.00170661	-0.00464979	0.00341102	0.00956513	0.00681327	0.00337445	0.0135916
	4.2	0.00522495	0.00179186	-0.00384078	0.0035813	0.0105886	0.00715294	0.00472655	0.0142673
	4.4	0.004561	0.00187711	-0.00388066	0.00375156	0.0116129	0.00749252	0.00520882	0.0149427
	4.6	0.00480763	0.00196235	-0.00316981	0.00392179	0.0118402	0.007832	0.00598092	0.0156178
	4.8	0.00502471	0.00204758	-0.00276776	0.004092	0.0136189	0.00817139	0.00763752	0.0162925
	5	0.00464845	0.0021328	-0.002661	0.00426218	0.014314	0.00851068	0.00860018	0.0169668
	5.2	0.00477266	0.00221802	-0.00212622	0.00443234	0.0145324	0.00884988	0.00970838	0.0176407
	5.4	0.00538589	0.00230323	-0.00208314	0.00460247	0.0151124	0.00918898	0.0101435	0.0183143
	5.6	0.00537935	0.00238844	-0.00274639	0.00477257	0.0158234	0.00952799	0.0110003	0.0189876
	5.8	0.00510399	0.00247363	-0.00230812	0.00494265	0.0166541	0.0098669	0.0123293	0.0196605
	6	0.00566457	0.00255882	-0.00251413	0.00511271	0.016637	0.0102057	0.0123999	0.020333
	6.2	0.00569649	0.002644	-0.00200087	0.00528274	0.0165282	0.0105445	0.0127049	0.0210051
	6.4	0.00546768	0.00272918	-0.0012781	0.00545274	0.0162758	0.0108831	0.0133524	0.0216769
	6.6	0.00521991	0.00281434	-0.000863524	0.00562272	0.0159102	0.0112216	0.0141216	0.0223484
	6.8	0.00451715	0.0028995	-0.000654882	0.00579267	0.0162487	0.0115601	0.0148799	0.0230194
	7	0.00410069	0.00298466	-0.00110157	0.0059626	0.0157106	0.0118984	0.0154919	0.0236902
	7.2	0.00481532	0.0030698	-0.00128638	0.0061325	0.016107	0.0122367	0.0159523	0.0243605
	7.4	0.00517609	0.00315494	-0.00132265	0.00630238	0.0165641	0.0125748	0.0165672	0.0250305
	7.6	0.00600899	0.00324007	-0.0011433	0.00647223	0.017113	0.0129129	0.0172382	0.0257002
	7.8	0.00675505	0.00332519	-0.00113217	0.00664206	0.0169488	0.0132509	0.0189521	0.0263695
	8	0.00622598	0.00341031	-0.00155012	0.00681186	0.0171699	0.0135888	0.0198614	0.0270384
	8.2	0.00647612	0.00349542	-0.000901156	0.00698163	0.0171111	0.0139265	0.0203328	0.0277069
	8.4	0.00667813	0.00358052	-0.00132238	0.00715138	0.0177137	0.0142642	0.0218066	0.0283752
	8.6	0.00721093	0.00366562	-0.000972737	0.00732111	0.0173335	0.0146018	0.0231032	0.029043
	8.8	0.00695747	0.0037507	0.000361428	0.00749081	0.0179907	0.0149393	0.0240574	0.0297105
	9	0.0068601	0.00383578	0.000452126	0.00766048	0.0177446	0.0152767	0.0248477	0.0303776
	9.2	0.00732604	0.00392086	0.000491353	0.00783013	0.0180757	0.0156141	0.025533	0.0310444
	9.4	0.00781641	0.00400592	-0.000648647	0.00799975	0.0192652	0.0159513	0.0260605	0.0317108
	9.6	0.00734568	0.00409098	-0.000611798	0.00816935	0.0196309	0.0162884	0.0267882	0.0323769
	9.8	0.0080481	0.00417603	-0.00020963	0.00833892	0.0197366	0.0166254	0.027415	0.0330426
	10	0.00853396	0.00426108	-0.000823465	0.00850847	0.0203972	0.0169624	0.0273775	0.033708
	10.2	0.00829066	0.00434611	-0.000445054	0.00867799	0.0209976	0.0172992	0.0282263	0.034373
	10.4	0.00852576	0.00443114	-0.000488805	0.00884749	0.0211327	0.017636	0.0284712	0.0350376
	10.6	0.00818916	0.00451616	-0.000550433	0.00901696	0.021373	0.0179727	0.0285619	0.0357019
	10.8	0.00810095	0.00460118	-0.000360361	0.0091864	0.0210191	0.0183092	0.0290997	0.0363658
	11	0.00830118	0.00468619	0.000158795	0.00935583	0.0211241	0.0186457	0.0298029	0.0370294
	11.2	0.00907159	0.00477119	0.000853976	0.00952522	0.0221554	0.0189821	0.0303791	0.0376926
	11.4	0.0091723	0.00485618	0.00126212	0.00969459	0.0224149	0.0193184	0.0302091	0.0383555
	11.6	0.00953461	0.00494117	0.00141876	0.00986393	0.0228944	0.0196545	0.0302408	0.039018
	11.8	0.00979328	0.00502615	0.00207785	0.0100333	0.0227243	0.0199906	0.0311217	0.0396802
	12	0.0100368	0.00511112	0.00209408	0.0102025	0.0233158	0.0203267	0.0316326	0.040342
	12.2	0.0100318	0.00519608	0.00254601	0.0103718	0.0236346	0.0206626	0.0322325	0.0410034
	12.4	0.0105079	0.00528104	0.00278059	0.0105411	0.0245016	0.0209984	0.0334029	0.0416645
	12.6	0.00972477	0.00536599	0.00319953	0.0107103	0.0239935	0.0213341	0.0343733	0.0423252
	12.8	0.00944778	0.00545093	0.00336036	0.0108795	0.0241818	0.0216697	0.0344539	0.0429856
	13	0.00958486	0.00553587	0.00201175	0.0110486	0.0250034	0.0220053	0.0353273	0.0436456
	13.2	0.00904818	0.00562079	0.00205534	0.0112178	0.0261568	0.0223407	0.0362176	0.0443053
	13.4	0.00878335	0.00570572	0.0013094	0.0113869	0.0269362	0.0226761	0.0374808	0.0449646
	13.6	0.00788241	0.00579063	0.00233998	0.011556	0.0270187	0.0230113	0.0392445	0.0456236
	13.8	0.00818587	0.00587554	0.00272841	0.0117251	0.0273498	0.0233465	0.0406932	0.0462822
	14	0.00783288	0.00596043	0.00185438	0.0118941	0.0280129	0.0236816	0.0416884	0.0469405
	14.2	0.00821272	0.00604533	0.00290906	0.0120631	0.0283545	0.0240166	0.0429823	0.0475984
	14.4	0.00870909	0.00613021	0.0032954	0.0122321	0.0282409	0.0243514	0.0427298	0.048256
	14.6	0.00873209	0.00621509	0.00428025	0.0124011	0.0285301	0.0246862	0.0437323	0.0489132
	14.8	0.00857652	0.00629996	0.00520451	0.01257	0.0295485	0.0250209	0.0446915	0.0495701
	15	0.00875471	0.00638482	0.00526853	0.0127389	0.0309846	0.0253555	0.0457262	0.0502266
	15.2	0.0088388	0.00646968	0.00538138	0.0129078	0.0323266	0.0256901	0.0460962	0.0508827
	15.4	0.00988348	0.00655453	0.00568455	0.0130767	0.0329662	0.0260245	0.0465808	0.0515385
	15.6	0.0107198	0.00663937	0.00538443	0.0132455	0.0332117	0.0263588	0.0482752	0.052194
	15.8	0.0110366	0.0067242	0.00601845	0.0134143	0.0327368	0.026693	0.048423	0.0528491
	16	0.0112808	0.00680903	0.00565529	0.0135831	0.033418	0.0270272	0.0488387	0.0535038
	16.2	0.0118333	0.00689385	0.00620898	0.0137519	0.0339051	0.0273612	0.0493076	0.0541582
	16.4	0.0122357	0.00697866	0.00567734	0.0139206	0.0337698	0.0276952	0.0503789	0.0548123
	16.6	0.0124264	0.00706347	0.00522196	0.0140893	0.0332311	0.028029	0.0513961	0.055466
	16.8	0.0127672	0.00714827	0.00533367	0.014258	0.0330876	0.0283628	0.0515009	0.0561193
	17	0.0124347	0.00723306	0.00529351	0.0144267	0.0334746	0.0286965	0.0525561	0.0567723
	17.2	0.0123179	0.00731784	0.00593786	0.0145953	0.0334353	0.0290301	0.0531006	0.057425
	17.4	0.0127674	0.00740262	0.00579673	0.0147639	0.0333366	0.0293636	0.0541658	0.0580773
	17.6	0.0130898	0.00748739	0.00619201	0.0149325	0.0331509	0.029697	0.0554414	0.0587292
	17.8	0.0136923	0.00757215	0.00617309	0.0151011	0.0331609	0.0300303	0.055763	0.0593808
	18	0.0134639	0.0076569	0.00582431	0.0152696	0.0331372	0.0303635	0.0556373	0.0600321
	18.2	0.0132951	0.00774165	0.00670944	0.0154381	0.033824	0.0306966	0.0557965	0.060683
	18.4	0.0131028	0.00782639	0.00728787	0.0156066	0.033891	0.0310296	0.0558347	0.0613336
	18.6	0.0121714	0.00791113	0.00750462	0.0157751	0.0344269	0.0313626	0.0569416	0.0619838
	18.8	0.0121207	0.00799585	0.00751763	0.0159435	0.0352148	0.0316954	0.0574301	0.0626336
	19	0.0121205	0.00808057	0.00682077	0.0161119	0.0361199	0.0320282	0.0578595	0.0632831
	19.2	0.012435	0.00816528	0.00686981	0.0162803	0.0367611	0.0323608	0.0573979	0.0639323
	19.4	0.0130007	0.00824999	0.00688359	0.0164487	0.0365248	0.0326934	0.0573692	0.0645811
	19.6	0.0127202	0.00833468	0.00701065	0.016617	0.0362509	0.0330259	0.0578677	0.0652296
	19.8	0.0126242	0.00841937	0.00765617	0.0167853	0.0364548	0.0333583	0.0574897	0.0658777
	20	0.0130353	0.00850406	0.00756881	0.0169536	0.0364704	0.0336905	0.0587711	0.0665255
	20.2	0.0136918	0.00858873	0.00797849	0.0171219	0.0372184	0.0340227	0.0596259	0.0671729
	20.4	0.0136986	0.0086734	0.00761766	0.0172901	0.0376336	0.0343548	0.0612681	0.06782
	20.6	0.0140683	0.00875806	0.00759409	0.0174583	0.0385712	0.0346869	0.0620142	0.0684668
	20.8	0.0142573	0.00884272	0.00771594	0.0176265	0.0385427	0.0350188	0.062524	0.0691131
	21	0.0143715	0.00892736	0.00727843	0.0177946	0.0395969	0.0353506	0.0636935	0.0697592
	21.2	0.0147828	0.009012	0.0073418	0.0179628	0.0402445	0.0356823	0.06452	0.0704049
	21.4	0.0149195	0.00909663	0.00772319	0.0181309	0.0407901	0.036014	0.0658919	0.0710502
	21.6	0.0152317	0.00918126	0.00799725	0.018299	0.0416192	0.0363455	0.0678906	0.0716953
	21.8	0.0142012	0.00926588	0.00826564	0.018467	0.0423508	0.036677	0.0679626	0.0723399
	22	0.0133733	0.00935049	0.00895363	0.0186351	0.0429204	0.0370084	0.0688937	0.0729842
	22.2	0.0130455	0.00943509	0.00982152	0.0188031	0.0435483	0.0373396	0.069988	0.0736282
	22.4	0.0121655	0.00951969	0.010309	0.0189711	0.0436604	0.0376708	0.0710577	0.0742718
	22.6	0.0109688	0.00960428	0.0102195	0.019139	0.0435203	0.0380019	0.0717759	0.0749151
	22.8	0.0111595	0.00968886	0.0110279	0.0193069	0.0438413	0.0383329	0.071861	0.0755581
	23	0.010294	0.00977343	0.0116649	0.0194749	0.0445008	0.0386638	0.0713539	0.0762007
	23.2	0.00996709	0.009858	0.0129683	0.0196427	0.0439903	0.0389946	0.0715302	0.0768429
	23.4	0.00945404	0.00994256	0.0141738	0.0198106	0.0436133	0.0393253	0.0722378	0.0774848
	23.6	0.00921775	0.0100271	0.014691	0.0199784	0.043502	0.039656	0.072956	0.0781264
	23.8	0.00882896	0.0101117	0.0147363	0.0201462	0.0430533	0.0399865	0.0735452	0.0787676
	24	0.00874633	0.0101962	0.014932	0.020314	0.0424774	0.0403169	0.0734776	0.0794085
	24.2	0.00922481	0.0102807	0.0152996	0.0204818	0.0431718	0.0406473	0.0734972	0.080049
	24.4	0.0100196	0.0103653	0.0149605	0.0206495	0.0433073	0.0409776	0.0748628	0.0806892
	24.6	0.0110189	0.0104498	0.0144071	0.0208172	0.0437782	0.0413077	0.0752723	0.0813291
	24.8	0.0119035	0.0105343	0.0148226	0.0209849	0.0436979	0.0416378	0.0749328	0.0819686
	25	0.0123493	0.0106188	0.0147057	0.0211526	0.0446211	0.0419678	0.0758801	0.0826077
	25.2	0.0131507	0.0107033	0.014637	0.0213202	0.0451563	0.0422977	0.0760991	0.0832466
	25.4	0.0135906	0.0107878	0.0147585	0.0214878	0.0448117	0.0426275	0.0767012	0.083885
	25.6	0.0138731	0.0108723	0.0147375	0.0216554	0.0452232	0.0429572	0.0767471	0.0845232
	25.8	0.013716	0.0109567	0.014471	0.0218229	0.0456362	0.0432868	0.0764816	0.085161
	26	0.0141248	0.0110412	0.0151991	0.0219905	0.0463231	0.0436164	0.07675	0.0857984
	26.2	0.0145808	0.0111257	0.0151678	0.022158	0.046807	0.0439458	0.077439	0.0864355
	26.4	0.0138528	0.0112101	0.0152569	0.0223255	0.0469699	0.0442751	0.0785082	0.0870723
	26.6	0.0136137	0.0112945	0.0152727	0.0224929	0.0472517	0.0446044	0.0793105	0.0877087
	26.8	0.0141588	0.011379	0.0162521	0.0226603	0.0476069	0.0449335	0.0802299	0.0883448
	27	0.0136916	0.0114634	0.0166972	0.0228278	0.0479273	0.0452626	0.0817212	0.0889806
	27.2	0.0135037	0.0115478	0.01684	0.0229951	0.0480276	0.0455916	0.0830375	0.089616
	27.4	0.0136038	0.0116323	0.0166728	0.0231625	0.0486592	0.0459205	0.0840009	0.0902511
	27.6	0.0133523	0.0117167	0.0155776	0.0233298	0.0489971	0.0462493	0.0851205	0.0908858
	27.8	0.0132318	0.0118011	0.0146406	0.0234971	0.0495092	0.046578	0.0863784	0.0915202
	28	0.0135071	0.0118855	0.0146343	0.0236644	0.0500748	0.0469066	0.0868375	0.0921542
	28.2	0.0134543	0.0119699	0.0139092	0.0238317	0.0515221	0.0472351	0.087975	0.092788
	28.4	0.0134142	0.0120542	0.0141915	0.0239989	0.0522949	0.0475635	0.0901272	0.0934213
	28.6	0.0138872	0.0121386	0.0143182	0.0241661	0.0529925	0.0478919	0.0907692	0.0940544
	28.8	0.0135453	0.012223	0.0144342	0.0243333	0.0527463	0.0482201	0.0911458	0.0946871
	29	0.0129538	0.0123073	0.0139377	0.0245005	0.0527686	0.0485483	0.0928261	0.0953194
	29.2	0.0133728	0.0123917	0.0134981	0.0246676	0.0523335	0.0488764	0.0931358	0.0959514
	29.4	0.0129892	0.012476	0.0143041	0.0248347	0.0525998	0.0492043	0.0937393	0.0965831
	29.6	0.0132734	0.0125604	0.0150797	0.0250018	0.0533182	0.0495322	0.0936475	0.0972145
	29.8	0.0136314	0.0126447	0.0158652	0.0251688	0.053097	0.04986	0.0942816	0.0978455
	30	0.0144632	0.012729	0.0173038	0.0253359	0.0534119	0.0501877	0.0939087	0.0984761
	30.2	0.0147002	0.0128133	0.0179581	0.0255029	0.0537703	0.0505153	0.0944545	0.0991064
	30.4	0.0137834	0.0128976	0.0189999	0.0256699	0.0537692	0.0508428	0.0946826	0.0997364
	30.6	0.0139503	0.0129819	0.0190845	0.0258368	0.0537666	0.0511703	0.0947233	0.100366
	30.8	0.0143477	0.0130662	0.0202746	0.0260037	0.0534153	0.0514976	0.0954362	0.100995
	31	0.0148118	0.0131505	0.0205358	0.0261706	0.05373	0.0518248	0.0956473	0.101624
	31.2	0.014988	0.0132348	0.0208435	0.0263375	0.053928	0.052152	0.0957012	0.102253
	31.4	0.0155663	0.0133191	0.0217426	0.0265044	0.0542369	0.052479	0.0962266	0.102881
	31.6	0.0162783	0.0134033	0.0218917	0.0266712	0.0543662	0.052806	0.0960989	0.103509
	31.8	0.0170008	0.0134876	0.0220479	0.026838	0.0561752	0.0531329	0.0963183	0.104137
	32	0.0167668	0.0135719	0.0226872	0.0270048	0.0574571	0.0534597	0.0969379	0.104764
	32.2	0.0156128	0.0136561	0.0225374	0.0271716	0.0581042	0.0537864	0.0980767	0.105391
	32.4	0.0154907	0.0137403	0.0230739	0.0273383	0.0579357	0.054113	0.0998308	0.106018
	32.6	0.0152429	0.0138246	0.0231852	0.027505	0.0581576	0.0544395	0.100292	0.106644
	32.8	0.0148546	0.0139088	0.0226333	0.0276717	0.0579028	0.0547659	0.101606	0.10727
	33	0.0153431	0.013993	0.0218018	0.0278384	0.0590847	0.0550923	0.10312	0.107896
	33.2	0.0160199	0.0140772	0.0218969	0.028005	0.0597623	0.0554185	0.104451	0.108521
	33.4	0.0159132	0.0141614	0.0216899	0.0281716	0.0614099	0.0557447	0.105512	0.109146
	33.6	0.0165155	0.0142456	0.0211349	0.0283382	0.0619136	0.0560707	0.106452	0.109771
	33.8	0.016038	0.0143298	0.0209966	0.0285047	0.0620552	0.0563967	0.107036	0.110395
	34	0.0162682	0.014414	0.0204511	0.0286713	0.0624395	0.0567226	0.107337	0.111019
	34.2	0.0156403	0.0144981	0.0200604	0.0288378	0.0629295	0.0570484	0.109313	0.111642
	34.4	0.0157718	0.0145823	0.0207227	0.0290043	0.0632891	0.0573741	0.109934	0.112266
	34.6	0.0159822	0.0146665	0.0208053	0.0291707	0.0636976	0.0576997	0.110646	0.112889
	34.8	0.0161753	0.0147506	0.0214716	0.0293372	0.0640761	0.0580252	0.110581	0.113511
	35	0.0169401	0.0148348	0.0220175	0.0295036	0.0643634	0.0583506	0.110758	0.114134
	35.2	0.0166538	0.0149189	0.0228374	0.0296699	0.0638159	0.058676	0.111889	0.114755
	35.4	0.0166726	0.015003	0.0238009	0.0298363	0.0637536	0.0590012	0.11169	0.115377
	35.6	0.0171023	0.0150872	0.0243075	0.0300026	0.064392	0.0593264	0.111088	0.115998
	35.8	0.0168325	0.0151713	0.024052	0.030169	0.0649447	0.0596515	0.111549	0.116619
	36	0.0161154	0.0152554	0.0241754	0.0303352	0.0650721	0.0599764	0.112364	0.11724
	36.2	0.0162004	0.0153395	0.0249312	0.0305015	0.0645033	0.0603013	0.112924	0.11786
	36.4	0.0163178	0.0154236	0.0250253	0.0306677	0.0649453	0.0606261	0.112926	0.11848
	36.6	0.0159967	0.0155077	0.0256396	0.0308339	0.0652918	0.0609508	0.113085	0.1191
	36.8	0.0166122	0.0155917	0.0258287	0.0310001	0.0654708	0.0612754	0.114025	0.119719
	37	0.0172486	0.0156758	0.0256351	0.0311663	0.0656613	0.0616	0.114716	0.120338
	37.2	0.0172016	0.0157599	0.0251555	0.0313324	0.065712	0.0619244	0.115704	0.120957
	37.4	0.0169565	0.0158439	0.0240233	0.0314985	0.0664735	0.0622488	0.116004	0.121575
	37.6	0.017542	0.015928	0.0239344	0.0316646	0.0675277	0.062573	0.116884	0.122193
	37.8	0.0168563	0.016012	0.0239714	0.0318307	0.0677631	0.0628972	0.117493	0.122811
	38	0.0171425	0.0160961	0.0235573	0.0319967	0.0675413	0.0632212	0.118697	0.123428
	38.2	0.0173909	0.0161801	0.024932	0.0321627	0.0683588	0.0635452	0.120961	0.124045
	38.4	0.0184604	0.0162641	0.0253066	0.0323287	0.0699181	0.0638691	0.121188	0.124661
	38.6	0.0186748	0.0163481	0.0244589	0.0324947	0.0707636	0.0641929	0.121982	0.125278
	38.8	0.0183882	0.0164321	0.0247322	0.0326606	0.0711344	0.0645166	0.123029	0.125894
	39	0.0182396	0.0165161	0.0251403	0.0328265	0.0718405	0.0648403	0.124864	0.126509
	39.2	0.0178292	0.0166001	0.0252859	0.0329924	0.0730036	0.0651638	0.12579	0.127125
	39.4	0.0176668	0.0166841	0.0261402	0.0331583	0.0733124	0.0654872	0.12622	0.12774
	39.6	0.0177971	0.0167681	0.0261316	0.0333241	0.0737264	0.0658106	0.126736	0.128354
	39.8	0.0174436	0.0168521	0.0255031	0.0334899	0.073175	0.0661339	0.127229	0.128969
	40	0.0178371	0.016936	0.0254301	0.0336557	0.0732458	0.066457	0.127408	0.129583
	40.2	0.0182633	0.01702	0.0257593	0.0338215	0.0730413	0.0667801	0.127753	0.130196
	40.4	0.0181651	0.0171039	0.0256762	0.0339872	0.0737259	0.0671031	0.128401	0.13081
	40.6	0.0180668	0.0171879	0.0259257	0.0341529	0.07389	0.067426	0.128937	0.131423
	40.8	0.018127	0.0172718	0.0261789	0.0343186	0.0734608	0.0677488	0.129993	0.132035
	41	0.0185558	0.0173558	0.0254381	0.0344843	0.0737309	0.0680716	0.130626	0.132648
	41.2	0.0179679	0.0174397	0.025433	0.0346499	0.0742239	0.0683942	0.13098	0.13326
	41.4	0.0175681	0.0175236	0.0262561	0.0348156	0.0740836	0.0687168	0.131449	0.133872
	41.6	0.0175293	0.0176075	0.0265258	0.0349811	0.0745327	0.0690392	0.132324	0.134483
	41.8	0.0169071	0.0176914	0.0265891	0.0351467	0.073869	0.0693616	0.133948	0.135094
	42	0.0173993	0.0177753	0.0266834	0.0353122	0.0736766	0.0696839	0.134882	0.135705
	42.2	0.0176577	0.0178592	0.0277851	0.0354778	0.0749529	0.070006	0.135738	0.136315
	42.4	0.0175799	0.0179431	0.0265972	0.0356433	0.0757454	0.0703281	0.136586	0.136925
	42.6	0.0170253	0.0180269	0.0263825	0.0358087	0.0754206	0.0706501	0.137172	0.137535
	42.8	0.0165231	0.0181108	0.0271877	0.0359742	0.0756809	0.0709721	0.138515	0.138144
	43	0.0166454	0.0181947	0.0270379	0.0361396	0.0766941	0.0712939	0.138821	0.138753
	43.2	0.0170039	0.0182785	0.026687	0.036305	0.0772657	0.0716156	0.138748	0.139362
	43.4	0.0172853	0.0183624	0.0261634	0.0364703	0.076331	0.0719373	0.139091	0.139971
	43.6	0.0175986	0.0184462	0.0251756	0.0366357	0.0766094	0.0722588	0.138609	0.140579
	43.8	0.0172313	0.01853	0.024699	0.036801	0.0766492	0.0725803	0.137575	0.141187
	44	0.0177592	0.0186138	0.0244041	0.0369663	0.0766346	0.0729017	0.137437	0.141794
	44.2	0.0179034	0.0186977	0.0248424	0.0371316	0.0773011	0.073223	0.138426	0.142401
	44.4	0.0180021	0.0187815	0.0252006	0.0372968	0.0777716	0.0735442	0.139129	0.143008
	44.6	0.0178066	0.0188653	0.0257944	0.037462	0.0778696	0.0738653	0.139225	0.143614
	44.8	0.0177934	0.0189491	0.0262764	0.0376272	0.0777928	0.0741863	0.139716	0.144221
	45	0.0189008	0.0190328	0.0267248	0.0377924	0.0781819	0.0745073	0.139995	0.144827
	45.2	0.018297	0.0191166	0.0270111	0.0379575	0.0788086	0.0748281	0.140331	0.145432
	45.4	0.0179552	0.0192004	0.0267482	0.0381227	0.0788285	0.0751489	0.141475	0.146037
	45.6	0.0188881	0.0192842	0.0270734	0.0382878	0.0796881	0.0754695	0.142672	0.146642
	45.8	0.0190651	0.0193679	0.0279898	0.0384528	0.0802697	0.0757901	0.143095	0.147247
	46	0.0190569	0.0194517	0.0289212	0.0386179	0.0815538	0.0761106	0.143633	0.147851
	46.2	0.0194708	0.0195354	0.029618	0.0387829	0.0824044	0.076431	0.144007	0.148455
	46.4	0.0195471	0.0196192	0.0296019	0.0389479	0.0825532	0.0767513	0.145335	0.149058
	46.6	0.0195424	0.0197029	0.0300977	0.0391129	0.0826359	0.0770715	0.146027	0.149662
	46.8	0.0204386	0.0197866	0.0299532	0.0392778	0.0837481	0.0773917	0.147183	0.150265
	47	0.0210723	0.0198703	0.0296632	0.0394427	0.0846862	0.0777117	0.147807	0.150867
	47.2	0.0213795	0.019954	0.0294051	0.0396076	0.085386	0.0780317	0.148354	0.151469
	47.4	0.0215227	0.0200377	0.0294081	0.0397725	0.0854689	0.0783515	0.149721	0.152071
	47.6	0.0214892	0.0201214	0.0303013	0.0399374	0.0859928	0.0786713	0.150687	0.152673
	47.8	0.0209222	0.0202051	0.0308254	0.0401022	0.0859349	0.078991	0.151488	0.153274
	48	0.0212247	0.0202888	0.0314868	0.040267	0.0860175	0.0793106	0.152413	0.153875
	48.2	0.0212113	0.0203725	0.0321194	0.0404318	0.0864978	0.0796301	0.153423	0.154476
	48.4	0.0210708	0.0204561	0.0323832	0.0405965	0.0866589	0.0799495	0.153538	0.155076
	48.6	0.021197	0.0205398	0.0327322	0.0407613	0.0859688	0.0802689	0.153339	0.155676
	48.8	0.0212872	0.0206234	0.0334625	0.040926	0.0861346	0.0805881	0.153365	0.156276
	49	0.0220643	0.0207071	0.0335106	0.0410906	0.0868642	0.0809073	0.153612	0.156875
	49.2	0.0215468	0.0207907	0.0330237	0.0412553	0.087541	0.0812263	0.15323	0.157475
	49.4	0.0221591	0.0208743	0.0337778	0.0414199	0.0874463	0.0815453	0.153753	0.158073
	49.6	0.023186	0.020958	0.0347637	0.0415845	0.0883514	0.0818642	0.154505	0.158672
	49.8	0.0227765	0.0210416	0.0354131	0.0417491	0.0888332	0.082183	0.154316	0.15927
	50	0.0223416	0.0211252	0.0360611	0.0419136	0.0898642	0.0825017	0.155535	0.159868
	50.2	0.0226298	0.0212088	0.035742	0.0420782	0.0901928	0.0828203	0.155286	0.160465
	50.4	0.0222874	0.0212924	0.0362378	0.0422427	0.0912787	0.0831389	0.155799	0.161062
	50.6	0.0222869	0.021376	0.0362351	0.0424072	0.0917562	0.0834573	0.156246	0.161659
	50.8	0.0230351	0.0214596	0.0362248	0.0425716	0.0925868	0.0837757	0.156951	0.162256
	51	0.0230834	0.0215431	0.0361013	0.0427361	0.0930686	0.084094	0.158157	0.162852
	51.2	0.0230939	0.0216267	0.036523	0.0429005	0.0937717	0.0844121	0.159483	0.163448
	51.4	0.0228563	0.0217103	0.0367665	0.0430648	0.0939175	0.0847302	0.160706	0.164043
	51.6	0.0230458	0.0217938	0.0374016	0.0432292	0.0943651	0.0850482	0.161751	0.164638
	51.8	0.0228694	0.0218774	0.0366302	0.0433935	0.094569	0.0853661	0.162404	0.165233
	52	0.0231764	0.0219609	0.0365216	0.0435578	0.0954251	0.085684	0.163016	0.165828
	52.2	0.0232308	0.0220444	0.036563	0.0437221	0.0955336	0.0860017	0.163065	0.166422
	52.4	0.0233533	0.0221279	0.0367281	0.0438864	0.0948701	0.0863194	0.163177	0.167016
	52.6	0.0233809	0.0222115	0.0368579	0.0440506	0.0937332	0.0866369	0.163522	0.16761
	52.8	0.0236462	0.022295	0.0371838	0.0442148	0.0935951	0.0869544	0.164081	0.168203
	53	0.0239554	0.0223785	0.0363716	0.044379	0.0942013	0.0872718	0.164382	0.168796
	53.2	0.0235555	0.022462	0.035915	0.0445432	0.0941568	0.0875891	0.165203	0.169389
	53.4	0.0235494	0.0225455	0.0357204	0.0447073	0.0948475	0.0879063	0.166682	0.169981
	53.6	0.0225309	0.0226289	0.0351719	0.0448714	0.094876	0.0882234	0.167853	0.170573
	53.8	0.021561	0.0227124	0.0351729	0.0450355	0.0957767	0.0885404	0.168202	0.171165
	54	0.0206564	0.0227959	0.0349725	0.0451996	0.0965902	0.0888574	0.169383	0.171756
	54.2	0.0200802	0.0228793	0.034137	0.0453636	0.0966433	0.0891742	0.169389	0.172347
	54.4	0.0199666	0.0229628	0.0350798	0.0455276	0.0969733	0.089491	0.170289	0.172938
	54.6	0.0205926	0.0230462	0.0354049	0.0456916	0.0974191	0.0898077	0.170617	0.173529
	54.8	0.0209409	0.0231297	0.0355025	0.0458556	0.0981747	0.0901243	0.171745	0.174119
	55	0.0205545	0.0232131	0.0359488	0.0460195	0.0990309	0.0904408	0.172186	0.174709
	55.2	0.0200263	0.0232965	0.0371237	0.0461834	0.0994782	0.0907572	0.172459	0.175298
	55.4	0.0198436	0.0233799	0.0373474	0.0463473	0.100054	0.0910735	0.172278	0.175887
	55.6	0.0200315	0.0234633	0.0384492	0.0465112	0.10021	0.0913898	0.173658	0.176476
	55.8	0.0200921	0.0235467	0.0389282	0.046675	0.0999749	0.0917059	0.174415	0.177065
	56	0.0208634	0.0236301	0.0400071	0.0468389	0.100153	0.092022	0.175325	0.177653
	56.2	0.020582	0.0237135	0.040536	0.0470027	0.0993456	0.092338	0.174715	0.178241
	56.4	0.0207182	0.0237969	0.0412867	0.0471664	0.0984129	0.0926539	0.175559	0.178829
	56.6	0.0211657	0.0238803	0.0415835	0.0473302	0.0979694	0.0929697	0.176716	0.179416
	56.8	0.0213792	0.0239637	0.0416308	0.0474939	0.0980446	0.0932854	0.176652	0.180003
	57	0.021639	0.024047	0.0413331	0.0476576	0.0986818	0.093601	0.177347	0.18059
	57.2	0.0216297	0.0241304	0.0405047	0.0478213	0.099387	0.0939165	0.178808	0.181176
	57.4	0.0214381	0.0242137	0.0396227	0.0479849	0.100044	0.094232	0.179171	0.181762
	57.6	0.0215274	0.0242971	0.0394037	0.0481485	0.100033	0.0945473	0.180478	0.182348
	57.8	0.0219331	0.0243804	0.0395987	0.0483121	0.100627	0.0948626	0.180729	0.182933
	58	0.0219957	0.0244637	0.0396385	0.0484757	0.100577	0.0951778	0.181359	0.183518
	58.2	0.0219803	0.024547	0.0397397	0.0486393	0.101578	0.0954929	0.181976	0.184103
	58.4	0.0226452	0.0246303	0.0405721	0.0488028	0.102072	0.0958079	0.182641	0.184688
	58.6	0.0235961	0.0247136	0.0401811	0.0489663	0.103117	0.0961228	0.182434	0.185272
	58.8	0.0241391	0.0247969	0.0399956	0.0491298	0.103641	0.0964377	0.18305	0.185856
	59	0.0241472	0.0248802	0.0397306	0.0492932	0.103811	0.0967524	0.183195	0.186439
	59.2	0.0245231	0.0249635	0.0405695	0.0494566	0.104185	0.0970671	0.183256	0.187023
	59.4	0.0256966	0.0250468	0.0414425	0.04962	0.104058	0.0973817	0.183545	0.187606
	59.6	0.0265658	0.02513	0.0431056	0.0497834	0.103383	0.0976961	0.185114	0.188188
	59.8	0.0270256	0.0252133	0.0442765	0.0499468	0.103158	0.0980105	0.185369	0.18877
	60	0.0275969	0.0252966	0.0448792	0.0501101	0.102894	0.0983248	0.186363	0.189352
	60.2	0.0266245	0.0253798	0.0452798	0.0502734	0.102356	0.0986391	0.186673	0.189934
	60.4	0.0275048	0.025463	0.0456974	0.0504367	0.102209	0.0989532	0.187786	0.190516
	60.6	0.0282451	0.0255463	0.0464449	0.0505999	0.101791	0.0992673	0.188842	0.191097
	60.8	0.0282406	0.0256295	0.0463845	0.0507632	0.102616	0.0995812	0.18905	0.191677
	61	0.0283138	0.0257127	0.0460785	0.0509264	0.103041	0.0998951	0.190946	0.192258
	61.2	0.0284099	0.0257959	0.0456371	0.0510896	0.104012	0.100209	0.192188	0.192838
	61.4	0.028229	0.0258791	0.045709	0.0512527	0.103801	0.100523	0.193102	0.193418
	61.6	0.0286602	0.0259623	0.0462761	0.0514159	0.103775	0.100836	0.194484	0.193997
	61.8	0.0277454	0.0260455	0.0466942	0.051579	0.104477	0.10115	0.19461	0.194576
	62	0.0265959	0.0261287	0.046376	0.0517421	0.105557	0.101463	0.195788	0.195155
	62.2	0.0262639	0.0262119	0.0460899	0.0519051	0.106472	0.101777	0.197153	0.195734
	62.4	0.0265777	0.0262951	0.0452964	0.0520682	0.106607	0.10209	0.197545	0.196312
	62.6	0.0274804	0.0263782	0.0444502	0.0522312	0.10752	0.102403	0.198153	0.19689
	62.8	0.0280468	0.0264614	0.0440393	0.0523942	0.107995	0.102716	0.199064	0.197468
	63	0.0280317	0.0265445	0.0443097	0.0525571	0.108329	0.103029	0.199549	0.198045
	63.2	0.0286673	0.0266277	0.045432	0.0527201	0.108966	0.103342	0.199484	0.198622
	63.4	0.0288438	0.0267108	0.0461007	0.052883	0.109527	0.103655	0.199309	0.199199
	63.6	0.0292187	0.0267939	0.0460611	0.0530459	0.110346	0.103968	0.200818	0.199775
	63.8	0.0292819	0.026877	0.0459395	0.0532087	0.110767	0.10428	0.201576	0.200351
	64	0.0289996	0.0269601	0.0455793	0.0533716	0.110945	0.104593	0.202861	0.200927
	64.2	0.0292553	0.0270432	0.0449215	0.0535344	0.110875	0.104905	0.203278	0.201503
	64.4	0.0295443	0.0271263	0.0453534	0.0536972	0.111821	0.105218	0.203176	0.202078
	64.6	0.0293911	0.0272094	0.0460403	0.05386	0.112157	0.10553	0.203783	0.202653
	64.8	0.0290147	0.0272925	0.0466683	0.0540227	0.112972	0.105842	0.204192	0.203227
	65	0.0286804	0.0273756	0.0470522	0.0541854	0.112601	0.106154	0.205089	0.203802
	65.2	0.0282764	0.0274587	0.0472892	0.0543481	0.112856	0.106466	0.205561	0.204375
	65.4	0.0277824	0.0275417	0.0472696	0.0545108	0.112498	0.106778	0.206004	0.204949
	65.6	0.0273332	0.0276248	0.0480517	0.0546734	0.11276	0.10709	0.206158	0.205522
	65.8	0.0261793	0.0277078	0.0487025	0.0548361	0.113202	0.107402	0.205996	0.206095
	66	0.026158	0.0277909	0.0490644	0.0549987	0.11315	0.107714	0.206451	0.206668
	66.2	0.0262676	0.0278739	0.0500322	0.0551612	0.113099	0.108025	0.206294	0.207241
	66.4	0.0263875	0.0279569	0.0499392	0.0553238	0.113558	0.108337	0.205278	0.207813
	66.6	0.0269246	0.02804	0.0507908	0.0554863	0.114599	0.108648	0.205283	0.208385
	66.8	0.0273382	0.028123	0.052023	0.0556488	0.115428	0.10896	0.20586	0.208956
	67	0.027305	0.028206	0.053108	0.0558113	0.116078	0.109271	0.205658	0.209527
	67.2	0.0277112	0.028289	0.0536525	0.0559737	0.11738	0.109582	0.20576	0.210098
	67.4	0.0274934	0.028372	0.0543159	0.0561362	0.119113	0.109893	0.206035	0.210669
	67.6	0.0275669	0.0284549	0.0538482	0.0562986	0.119707	0.110204	0.207057	0.211239
	67.8	0.0278046	0.0285379	0.0536829	0.056461	0.119864	0.110515	0.207628	0.211809
	68	0.027242	0.0286209	0.0533645	0.0566233	0.120199	0.110826	0.208389	0.212379
	68.2	0.0275412	0.0287039	0.0530312	0.0567856	0.120165	0.111137	0.208994	0.212948
	68.4	0.0270585	0.0287868	0.053561	0.0569479	0.12054	0.111447	0.208913	0.213517
	68.6	0.027387	0.0288698	0.0528046	0.0571102	0.120084	0.111758	0.210041	0.214086
	68.8	0.0272237	0.0289527	0.0538349	0.0572725	0.119198	0.112068	0.21077	0.214654
	69	0.0272571	0.0290356	0.0532241	0.0574347	0.118532	0.112379	0.211771	0.215222
	69.2	0.0269499	0.0291186	0.0526749	0.0575969	0.118257	0.112689	0.212465	0.21579
	69.4	0.0266667	0.0292015	0.0512249	0.0577591	0.118117	0.112999	0.212823	0.216358
	69.6	0.0259364	0.0292844	0.051517	0.0579213	0.118369	0.113309	0.213621	0.216925
	69.8	0.0261404	0.0293673	0.0507707	0.0580834	0.118295	0.113619	0.213704	0.217492
	70	0.0266184	0.0294502	0.0504108	0.0582455	0.118485	0.113929	0.214238	0.218058
	70.2	0.0271174	0.0295331	0.0509329	0.0584076	0.119215	0.114239	0.213843	0.218625
	70.4	0.0272169	0.029616	0.0514455	0.0585697	0.120041	0.114549	0.213716	0.219191
	70.6	0.0276463	0.0296989	0.0526521	0.0587317	0.120465	0.114859	0.215329	0.219756
	70.8	0.0280705	0.0297817	0.053438	0.0588937	0.120761	0.115168	0.215995	0.220322
	71	0.0279535	0.0298646	0.0533056	0.0590557	0.121356	0.115478	0.216935	0.220887
	71.2	0.0284789	0.0299475	0.0542	0.0592177	0.122247	0.115787	0.218213	0.221452
	71.4	0.0289527	0.0300303	0.0544149	0.0593797	0.122916	0.116097	0.219929	0.222016
	71.6	0.0294642	0.0301132	0.0536504	0.0595416	0.12307	0.116406	0.220662	0.222581
	71.8	0.0299166	0.030196	0.0548895	0.0597035	0.123078	0.116715	0.222072	0.223144
	72	0.0306973	0.0302788	0.0550668	0.0598653	0.123266	0.117024	0.22323	0.223708
	72.2	0.0313244	0.0303616	0.0555339	0.0600272	0.123247	0.117333	0.223756	0.224271
	72.4	0.0311616	0.0304445	0.0563003	0.060189	0.123204	0.117642	0.224191	0.224834
	72.6	0.03117	0.0305273	0.0566226	0.0603508	0.123194	0.117951	0.225382	0.225397
	72.8	0.0307225	0.0306101	0.0572318	0.0605126	0.12319	0.11826	0.225819	0.225959
	73	0.0308347	0.0306929	0.0570308	0.0606743	0.124199	0.118569	0.226188	0.226521
	73.2	0.0303897	0.0307757	0.0565503	0.0608361	0.124275	0.118877	0.226373	0.227083
	73.4	0.0295038	0.0308584	0.0554731	0.0609978	0.125073	0.119186	0.226487	0.227645
	73.6	0.0295823	0.0309412	0.055696	0.0611594	0.125449	0.119494	0.226822	0.228206
	73.8	0.0305322	0.031024	0.0550639	0.0613211	0.125578	0.119803	0.226598	0.228767
	74	0.030748	0.0311067	0.055645	0.0614827	0.126578	0.120111	0.226831	0.229327
	74.2	0.0299747	0.0311895	0.0561529	0.0616443	0.127105	0.120419	0.226918	0.229888
	74.4	0.028786	0.0312722	0.0564278	0.0618059	0.127193	0.120727	0.22752	0.230448
	74.6	0.0285884	0.031355	0.0562196	0.0619675	0.127025	0.121035	0.229043	0.231007
	74.8	0.0285534	0.0314377	0.0562556	0.062129	0.127473	0.121343	0.229407	0.231567
	75	0.0287829	0.0315204	0.0560465	0.0622905	0.127948	0.121651	0.23072	0.232126
	75.2	0.0298479	0.0316031	0.0560031	0.062452	0.127867	0.121959	0.232206	0.232685
	75.4	0.0299695	0.0316858	0.0556769	0.0626135	0.128114	0.122266	0.233262	0.233243
	75.6	0.0297793	0.0317685	0.055674	0.0627749	0.128338	0.122574	0.233294	0.233801
	75.8	0.0294051	0.0318512	0.0564698	0.0629363	0.128626	0.122881	0.234058	0.234359
	76	0.0295705	0.0319339	0.0562382	0.0630977	0.129154	0.123189	0.234637	0.234917
	76.2	0.0289443	0.0320166	0.0566106	0.0632591	0.129048	0.123496	0.235406	0.235474
	76.4	0.028825	0.0320993	0.0570717	0.0634204	0.129518	0.123803	0.236236	0.236031
	76.6	0.0288973	0.032182	0.0567328	0.0635817	0.12995	0.12411	0.236578	0.236588
	76.8	0.0284122	0.0322646	0.0565695	0.063743	0.13068	0.124417	0.236965	0.237144
	77	0.028841	0.0323473	0.056744	0.0639043	0.131403	0.124724	0.237819	0.2377
	77.2	0.0282367	0.0324299	0.0566272	0.0640655	0.130769	0.125031	0.238424	0.238256
	77.4	0.0281533	0.0325126	0.0570927	0.0642267	0.13144	0.125338	0.238919	0.238812
	77.6	0.0291571	0.0325952	0.0571763	0.0643879	0.132119	0.125645	0.239495	0.239367
	77.8	0.0297332	0.0326778	0.0568084	0.0645491	0.132229	0.125951	0.23952	0.239922
	78	0.0298813	0.0327604	0.0576405	0.0647103	0.133099	0.126258	0.239918	0.240476
	78.2	0.0294684	0.032843	0.057259	0.0648714	0.133911	0.126564	0.240553	0.241031
	78.4	0.0304624	0.0329256	0.0577765	0.0650325	0.134133	0.126871	0.241554	0.241585
	78.6	0.0310219	0.0330082	0.0587248	0.0651936	0.134545	0.127177	0.242502	0.242138
	78.8	0.0312742	0.0330908	0.0593111	0.0653546	0.134523	0.127483	0.242428	0.242692
	79	0.0317216	0.0331734	0.0591961	0.0655156	0.134497	0.127789	0.24313	0.243245
	79.2	0.0320752	0.033256	0.059276	0.0656766	0.134558	0.128095	0.244262	0.243798
	79.4	0.0310019	0.0333386	0.0600102	0.0658376	0.135029	0.128401	0.244933	0.24435
	79.6	0.030404	0.0334211	0.0601644	0.0659986	0.135302	0.128707	0.246077	0.244903
	79.8	0.030798	0.0335037	0.059718	0.0661595	0.134951	0.129013	0.246798	0.245454
	80	0.0306484	0.0335862	0.0600234	0.0663204	0.134653	0.129319	0.247026	0.246006
	80.2	0.0305749	0.0336688	0.0601763	0.0664813	0.134513	0.129624	0.247601	0.246557
	80.4	0.0306241	0.0337513	0.0604962	0.0666421	0.135196	0.12993	0.247927	0.247109
	80.6	0.0304652	0.0338338	0.0599135	0.066803	0.135871	0.130235	0.248409	0.247659
	80.8	0.0302824	0.0339163	0.0602975	0.0669638	0.13626	0.130541	0.249612	0.24821
	81	0.0301502	0.0339989	0.0604733	0.0671246	0.136828	0.130846	0.25001	0.24876
	81.2	0.0299984	0.0340814	0.0607849	0.0672853	0.136371	0.131151	0.250212	0.24931
	81.4	0.0307708	0.0341639	0.0604982	0.0674461	0.13742	0.131456	0.25071	0.249859
	81.6	0.0304977	0.0342464	0.0595371	0.0676068	0.137919	0.131761	0.251038	0.250409
	81.8	0.0310279	0.0343288	0.0584776	0.0677675	0.138346	0.132066	0.25072	0.250958
	82	0.0317462	0.0344113	0.0581292	0.0679282	0.139794	0.132371	0.251504	0.251506
	82.2	0.0328206	0.0344938	0.058027	0.0680888	0.140462	0.132676	0.252113	0.252055
	82.4	0.0337065	0.0345763	0.0583435	0.0682494	0.140312	0.13298	0.252956	0.252603
	82.6	0.0339313	0.0346587	0.058475	0.06841	0.140678	0.133285	0.253222	0.253151
	82.8	0.0340661	0.0347412	0.0580796	0.0685706	0.141121	0.133589	0.253322	0.253698
	83	0.0343997	0.0348236	0.0585218	0.0687311	0.141994	0.133894	0.254378	0.254246
	83.2	0.0354045	0.034906	0.0591934	0.0688916	0.142835	0.134198	0.255339	0.254793
	83.4	0.0350056	0.0349885	0.0600266	0.0690521	0.142846	0.134502	0.256498	0.255339
	83.6	0.0351814	0.0350709	0.0596664	0.0692126	0.142662	0.134807	0.25708	0.255886
	83.8	0.035491	0.0351533	0.059786	0.0693731	0.142096	0.135111	0.257017	0.256432
	84	0.034948	0.0352357	0.0612221	0.0695335	0.142423	0.135415	0.257011	0.256977
	84.2	0.0343063	0.0353181	0.0620188	0.0696939	0.142334	0.135718	0.257868	0.257523
	84.4	0.0343474	0.0354005	0.0620837	0.0698543	0.142611	0.136022	0.257916	0.258068
	84.6	0.0342995	0.0354829	0.0621154	0.0700146	0.142086	0.136326	0.258473	0.258613
	84.8	0.0336188	0.0355653	0.0619859	0.070175	0.141825	0.13663	0.258514	0.259158
	85	0.0331424	0.0356476	0.0618244	0.0703353	0.142022	0.136933	0.258554	0.259702
	85.2	0.0335656	0.03573	0.0618304	0.0704956	0.1416	0.137237	0.259015	0.260246
	85.4	0.0327803	0.0358124	0.0615014	0.0706558	0.142373	0.13754	0.260098	0.26079
	85.6	0.0326754	0.0358947	0.0611694	0.070816	0.141753	0.137843	0.260638	0.261333
	85.8	0.0334189	0.0359771	0.0609068	0.0709763	0.141945	0.138147	0.261262	0.261876
	86	0.0339059	0.0360594	0.0612971	0.0711364	0.141785	0.13845	0.262371	0.262419
	86.2	0.0340761	0.0361417	0.0620137	0.0712966	0.142209	0.138753	0.262845	0.262962
	86.4	0.033423	0.0362241	0.0617604	0.0714567	0.142829	0.139056	0.263917	0.263504
	86.6	0.0339316	0.0363064	0.0620311	0.0716169	0.143004	0.139359	0.26479	0.264046
	86.8	0.0346911	0.0363887	0.0623671	0.071777	0.143849	0.139662	0.265608	0.264588
	87	0.0356685	0.036471	0.0629381	0.071937	0.144354	0.139964	0.266248	0.265129
	87.2	0.0368049	0.0365533	0.0636832	0.0720971	0.144656	0.140267	0.266713	0.26567
	87.4	0.0363639	0.0366356	0.0641043	0.0722571	0.144668	0.14057	0.267704	0.266211
	87.6	0.0361991	0.0367178	0.0639129	0.0724171	0.145617	0.140872	0.26847	0.266752
	87.8	0.035679	0.0368001	0.0648187	0.0725771	0.145781	0.141174	0.269406	0.267292
	88	0.035658	0.0368824	0.0657781	0.072737	0.145918	0.141477	0.269657	0.267832
	88.2	0.0357106	0.0369646	0.0656663	0.0728969	0.146308	0.141779	0.270506	0.268371
	88.4	0.0363437	0.0370469	0.065166	0.0730568	0.147388	0.142081	0.270414	0.268911
	88.6	0.036185	0.0371291	0.0664039	0.0732167	0.147879	0.142383	0.271042	0.26945
	88.8	0.0362518	0.0372114	0.0658233	0.0733766	0.149336	0.142685	0.271178	0.269989
	89	0.0369735	0.0372936	0.0665076	0.0735364	0.15025	0.142987	0.271684	0.270527
	89.2	0.0378175	0.0373758	0.067505	0.0736962	0.150627	0.143289	0.272264	0.271065
	89.4	0.0372642	0.0374581	0.0681241	0.073856	0.151278	0.143591	0.273181	0.271603
	89.6	0.0370179	0.0375403	0.0690624	0.0740157	0.151073	0.143892	0.273786	0.272141
	89.8	0.036341	0.0376225	0.0696062	0.0741755	0.151914	0.144194	0.275189	0.272678
	90	0.0358917	0.0377047	0.0697138	0.0743352	0.152702	0.144495	0.275973	0.273216
	90.2	0.0351273	0.0377869	0.0698698	0.0744949	0.15392	0.144797	0.277209	0.273752
	90.4	0.034593	0.037869	0.0697202	0.0746545	0.154028	0.145098	0.277851	0.274289
	90.6	0.035061	0.0379512	0.0694987	0.0748141	0.152941	0.145399	0.278529	0.274825
	90.8	0.0345179	0.0380334	0.069365	0.0749738	0.152746	0.1457	0.278431	0.275361
	91	0.0346546	0.0381156	0.0692058	0.0751334	0.152578	0.146001	0.279267	0.275897
	91.2	0.0348198	0.0381977	0.0685912	0.0752929	0.152472	0.146302	0.279311	0.276432
	91.4	0.0344026	0.0382799	0.0683299	0.0754525	0.153154	0.146603	0.28021	0.276967
	91.6	0.0344083	0.038362	0.06823	0.075612	0.153435	0.146904	0.280222	0.277502
	91.8	0.0342565	0.0384441	0.0681129	0.0757715	0.153197	0.147205	0.280713	0.278036
	92	0.0349189	0.0385263	0.0679085	0.0759309	0.153103	0.147505	0.280833	0.278571
	92.2	0.0353808	0.0386084	0.0677664	0.0760904	0.153831	0.147806	0.281593	0.279104
	92.4	0.0360802	0.0386905	0.0673422	0.0762498	0.154257	0.148106	0.281543	0.279638
	92.6	0.0361442	0.0387726	0.0685973	0.0764092	0.154357	0.148407	0.282223	0.280171
	92.8	0.0364588	0.0388547	0.0681574	0.0765686	0.154983	0.148707	0.282426	0.280705
	93	0.0366155	0.0389368	0.0685228	0.0767279	0.154839	0.149007	0.283181	0.281237
	93.2	0.0365701	0.0390189	0.0694915	0.0768873	0.155587	0.149307	0.283862	0.28177
	93.4	0.0361361	0.039101	0.069828	0.0770466	0.15557	0.149607	0.284726	0.282302
	93.6	0.0358666	0.039183	0.0702095	0.0772059	0.155086	0.149907	0.285768	0.282834
	93.8	0.036561	0.0392651	0.0699483	0.0773651	0.155223	0.150207	0.286767	0.283366
	94	0.0363653	0.0393472	0.0701745	0.0775243	0.155748	0.150507	0.286569	0.283897
	94.2	0.0356894	0.0394292	0.0698671	0.0776835	0.155756	0.150807	0.2865	0.284428
	94.4	0.0354014	0.0395112	0.0694344	0.0778427	0.155748	0.151106	0.286811	0.284959
	94.6	0.0348185	0.0395933	0.0691861	0.0780019	0.155011	0.151406	0.287651	0.285489
	94.8	0.0334671	0.0396753	0.0687388	0.078161	0.154932	0.151705	0.288047	0.28602
	95	0.0336606	0.0397573	0.0685982	0.0783201	0.155152	0.152005	0.289125	0.28655
	95.2	0.0337089	0.0398394	0.068534	0.0784792	0.156053	0.152304	0.288716	0.287079
	95.4	0.0340171	0.0399214	0.0698251	0.0786383	0.157012	0.152603	0.289656	0.287609
	95.6	0.0342376	0.0400034	0.0701051	0.0787973	0.157718	0.152902	0.289747	0.288138
	95.8	0.0347067	0.0400854	0.0700007	0.0789564	0.158054	0.153201	0.290609	0.288666
	96	0.0357044	0.0401673	0.0704307	0.0791154	0.157979	0.1535	0.290913	0.289195
	96.2	0.0363539	0.0402493	0.0703776	0.0792743	0.158737	0.153799	0.291284	0.289723
	96.4	0.0368716	0.0403313	0.070857	0.0794333	0.159126	0.154098	0.291671	0.290251
	96.6	0.0369188	0.0404133	0.0717046	0.0795922	0.15934	0.154397	0.292823	0.290779
	96.8	0.0368295	0.0404952	0.0716111	0.0797511	0.159961	0.154695	0.293091	0.291306
	97	0.0373301	0.0405772	0.0716254	0.07991	0.159922	0.154994	0.293607	0.291833
	97.2	0.0383941	0.0406591	0.0722002	0.0800688	0.160177	0.155292	0.293903	0.29236
	97.4	0.0392261	0.0407411	0.0726003	0.0802277	0.159555	0.155591	0.294457	0.292887
	97.6	0.0396973	0.040823	0.073321	0.0803865	0.160004	0.155889	0.295461	0.293413
	97.8	0.0405267	0.0409049	0.0733218	0.0805452	0.160791	0.156187	0.295373	0.293939
	98	0.0399431	0.0409868	0.0732717	0.080704	0.161978	0.156485	0.2959	0.294465
	98.2	0.039713	0.0410688	0.0730885	0.0808627	0.162437	0.156784	0.296332	0.29499
	98.4	0.0396471	0.0411507	0.0731926	0.0810214	0.162856	0.157082	0.298294	0.295515
	98.6	0.0391286	0.0412326	0.0731349	0.0811801	0.163205	0.157379	0.299679	0.29604
	98.8	0.03807	0.0413144	0.0730346	0.0813388	0.163506	0.157677	0.300061	0.296565
	99	0.037836	0.0413963	0.0738578	0.0814974	0.163632	0.157975	0.301281	0.297089
	99.2	0.0375293	0.0414782	0.0742123	0.081656	0.164141	0.158273	0.302129	0.297613
	99.4	0.0372247	0.0415601	0.0751557	0.0818146	0.164344	0.15857	0.302714	0.298137
	99.6	0.0369825	0.0416419	0.0749066	0.0819732	0.164914	0.158868	0.302907	0.29866
	99.8	0.0370353	0.0417238	0.0752148	0.0821317	0.164959	0.159165	0.303189	0.299183
	100	0.0371677	0.0418056	0.0754728	0.0822903	0.164928	0.159462	0.303567	0.299706
	100.2	0.0374195	0.0418875	0.0749495	0.0824488	0.166094	0.159759	0.304116	0.300229
	100.4	0.0383045	0.0419693	0.075735	0.0826072	0.166291	0.160057	0.305315	0.300751
	100.6	0.039274	0.0420511	0.0756687	0.0827657	0.166416	0.160354	0.305875	0.301273
	100.8	0.0399166	0.042133	0.075931	0.0829241	0.166772	0.160651	0.306018	0.301795
	101	0.0405912	0.0422148	0.0762552	0.0830825	0.166621	0.160948	0.305862	0.302316
	101.2	0.0411348	0.0422966	0.0762912	0.0832409	0.166444	0.161244	0.306261	0.302838
	101.4	0.0413724	0.0423784	0.0764499	0.0833992	0.16739	0.161541	0.306812	0.303359
	101.6	0.0416137	0.0424602	0.0761051	0.0835576	0.168103	0.161838	0.307768	0.303879
	101.8	0.0425246	0.042542	0.0760477	0.0837159	0.168255	0.162134	0.307179	0.3044
	102	0.0420018	0.0426237	0.0762072	0.0838742	0.169936	0.162431	0.307962	0.30492
	102.2	0.0428552	0.0427055	0.0766659	0.0840324	0.170757	0.162727	0.308269	0.30544
	102.4	0.0428953	0.0427873	0.0763876	0.0841907	0.171622	0.163024	0.309919	0.305959
	102.6	0.0435801	0.042869	0.0766962	0.0843489	0.172344	0.16332	0.30995	0.306478
	102.8	0.0432468	0.0429508	0.0769147	0.0845071	0.172556	0.163616	0.310083	0.306997
	103	0.0426565	0.0430325	0.077072	0.0846652	0.172549	0.163912	0.310886	0.307516
	103.2	0.0420133	0.0431143	0.0770599	0.0848234	0.17316	0.164208	0.311042	0.308034
	103.4	0.0420067	0.043196	0.0774373	0.0849815	0.173526	0.164504	0.311505	0.308553
	103.6	0.0421339	0.0432777	0.0769725	0.0851396	0.174127	0.1648	0.31209	0.309071
	103.8	0.0424992	0.0433594	0.0771764	0.0852976	0.175026	0.165095	0.312146	0.309588
	104	0.0426407	0.0434411	0.076673	0.0854557	0.175557	0.165391	0.31258	0.310105
	104.2	0.0432132	0.0435228	0.077146	0.0856137	0.175982	0.165687	0.313388	0.310622
	104.4	0.044016	0.0436045	0.0778229	0.0857717	0.175765	0.165982	0.314652	0.311139
	104.6	0.0444976	0.0436862	0.0779137	0.0859297	0.17531	0.166278	0.315687	0.311656
	104.8	0.0443214	0.0437679	0.0780671	0.0860876	0.174586	0.166573	0.316294	0.312172
	105	0.043623	0.0438496	0.0783392	0.0862456	0.174053	0.166868	0.31679	0.312688
	105.2	0.0432942	0.0439312	0.0782046	0.0864035	0.173463	0.167163	0.31742	0.313204
	105.4	0.0428133	0.0440129	0.0792063	0.0865614	0.173913	0.167458	0.317818	0.313719
	105.6	0.0422917	0.0440946	0.0797555	0.0867192	0.173805	0.167753	0.31767	0.314234
	105.8	0.042141	0.0441762	0.0806568	0.0868771	0.173933	0.168048	0.317849	0.314749
	106	0.042351	0.0442578	0.0813266	0.0870349	0.174334	0.168343	0.318811	0.315263
	106.2	0.0423311	0.0443395	0.0815418	0.0871927	0.173985	0.168638	0.319098	0.315778
	106.4	0.042632	0.0444211	0.0816472	0.0873504	0.174021	0.168933	0.31909	0.316292
	106.6	0.0433268	0.0445027	0.0821777	0.0875082	0.173996	0.169227	0.318725	0.316805
	106.8	0.0434275	0.0445843	0.0821624	0.0876659	0.174436	0.169522	0.319081	0.317319
	107	0.0433142	0.0446659	0.0822446	0.0878236	0.175251	0.169816	0.318332	0.317832
	107.2	0.0439177	0.0447475	0.0820754	0.0879812	0.175907	0.17011	0.318622	0.318345
	107.4	0.0448985	0.0448291	0.0819278	0.0881389	0.176883	0.170405	0.318599	0.318858
	107.6	0.0444506	0.0449107	0.0807638	0.0882965	0.176911	0.170699	0.318796	0.31937
	107.8	0.0440471	0.0449923	0.0811292	0.0884541	0.177338	0.170993	0.318851	0.319882
	108	0.0439331	0.0450739	0.0809799	0.0886117	0.177891	0.171287	0.319971	0.320394
	108.2	0.0447707	0.0451554	0.0816645	0.0887692	0.17876	0.171581	0.32115	0.320905
	108.4	0.0448793	0.045237	0.0810329	0.0889268	0.178708	0.171875	0.321805	0.321417
	108.6	0.0454379	0.0453185	0.0812986	0.0890843	0.179336	0.172169	0.323147	0.321928
	108.8	0.0449688	0.0454001	0.0816611	0.0892417	0.179242	0.172462	0.322799	0.322438
	109	0.0443921	0.0454816	0.082339	0.0893992	0.179726	0.172756	0.323639	0.322949
	109.2	0.0442746	0.0455631	0.0826705	0.0895566	0.179659	0.173049	0.323773	0.323459
	109.4	0.0438182	0.0456447	0.0838279	0.089714	0.180161	0.173343	0.324195	0.323969
	109.6	0.0434715	0.0457262	0.0842701	0.0898714	0.18019	0.173636	0.324231	0.324479
	109.8	0.0428208	0.0458077	0.0849348	0.0900288	0.180166	0.173929	0.325611	0.324988
	110	0.0427739	0.0458892	0.0850991	0.0901861	0.180169	0.174223	0.325816	0.325497
	110.2	0.0418003	0.0459707	0.0847886	0.0903435	0.180429	0.174516	0.325952	0.326006
	110.4	0.0422273	0.0460522	0.0849056	0.0905007	0.180874	0.174809	0.326279	0.326514
	110.6	0.0423193	0.0461336	0.0844104	0.090658	0.181123	0.175102	0.326558	0.327023
	110.8	0.042744	0.0462151	0.0842407	0.0908153	0.18129	0.175395	0.326614	0.327531
	111	0.0425261	0.0462966	0.0843145	0.0909725	0.182013	0.175687	0.326996	0.328038
	111.2	0.0436226	0.046378	0.084415	0.0911297	0.182301	0.17598	0.328407	0.328546
	111.4	0.0430775	0.0464595	0.0840323	0.0912869	0.182572	0.176273	0.329218	0.329053
	111.6	0.0429841	0.0465409	0.0831096	0.091444	0.182223	0.176565	0.331017	0.32956
	111.8	0.0436637	0.0466224	0.0835026	0.0916011	0.183172	0.176858	0.332866	0.330066
	112	0.0442986	0.0467038	0.0832497	0.0917582	0.184015	0.17715	0.334347	0.330573
	112.2	0.0439423	0.0467852	0.0831836	0.0919153	0.184531	0.177442	0.334509	0.331079
	112.4	0.0440059	0.0468666	0.0828453	0.0920724	0.184582	0.177735	0.334513	0.331585
	112.6	0.0445583	0.0469481	0.0833121	0.0922294	0.185705	0.178027	0.334908	0.33209
	112.8	0.0451807	0.0470295	0.0829322	0.0923864	0.185744	0.178319	0.335235	0.332596
	113	0.045574	0.0471109	0.0833159	0.0925434	0.186149	0.178611	0.335554	0.333101
	113.2	0.0461213	0.0471922	0.0835347	0.0927004	0.186345	0.178903	0.335559	0.333605
	113.4	0.0459922	0.0472736	0.0837781	0.0928573	0.186597	0.179195	0.335639	0.33411
	113.6	0.0458793	0.047355	0.0842174	0.0930142	0.187907	0.179486	0.335452	0.334614
	113.8	0.0452664	0.0474364	0.0842583	0.0931711	0.189145	0.179778	0.335756	0.335118
	114	0.0450701	0.0475177	0.0841158	0.093328	0.189918	0.18007	0.335138	0.335622
	114.2	0.0451113	0.0475991	0.0847646	0.0934849	0.190408	0.180361	0.335509	0.336125
	114.4	0.0447545	0.0476804	0.0850874	0.0936417	0.189924	0.180652	0.336235	0.336628
	114.6	0.0447845	0.0477618	0.0847109	0.0937985	0.189916	0.180944	0.336998	0.337131
	114.8	0.0456256	0.0478431	0.0850544	0.0939553	0.189899	0.181235	0.337225	0.337634
	115	0.0455202	0.0479244	0.0862262	0.094112	0.190192	0.181526	0.338912	0.338136
	115.2	0.0457255	0.0480058	0.0867672	0.0942687	0.190128	0.181817	0.340048	0.338638
	115.4	0.0444156	0.0480871	0.0865181	0.0944254	0.190036	0.182108	0.340651	0.33914
	115.6	0.0446112	0.0481684	0.0866673	0.0945821	0.190194	0.182399	0.341905	0.339641
	115.8	0.0441259	0.0482497	0.0868567	0.0947388	0.190293	0.18269	0.342697	0.340142
	116	0.0435094	0.048331	0.0870555	0.0948954	0.189372	0.182981	0.3428	0.340643
	116.2	0.0434522	0.0484123	0.0870001	0.095052	0.189298	0.183272	0.342965	0.341144
	116.4	0.0440478	0.0484935	0.0871516	0.0952086	0.189084	0.183562	0.343257	0.341644
	116.6	0.0447006	0.0485748	0.0879008	0.0953652	0.189359	0.183853	0.343923	0.342145
	116.8	0.0457318	0.0486561	0.0882654	0.0955217	0.189564	0.184143	0.344671	0.342645
	117	0.046035	0.0487373	0.0892837	0.0956782	0.18901	0.184433	0.344656	0.343144
	117.2	0.0465676	0.0488186	0.0893657	0.0958347	0.189267	0.184724	0.345569	0.343644
	117.4	0.0467561	0.0488998	0.0897716	0.0959912	0.190179	0.185014	0.345988	0.344143
	117.6	0.0471388	0.0489811	0.0900056	0.0961477	0.191156	0.185304	0.345924	0.344641
	117.8	0.0474974	0.0490623	0.0904163	0.0963041	0.192591	0.185594	0.346412	0.34514
	118	0.0477926	0.0491435	0.0902937	0.0964605	0.19323	0.185884	0.346723	0.345638
	118.2	0.0480935	0.0492247	0.0908433	0.0966169	0.193546	0.186174	0.347809	0.346136
	118.4	0.0479721	0.049306	0.0904869	0.0967732	0.193259	0.186464	0.34879	0.346634
	118.6	0.0485721	0.0493872	0.0900299	0.0969296	0.193891	0.186753	0.349767	0.347132
	118.8	0.0485998	0.0494684	0.0899431	0.0970859	0.193683	0.187043	0.349947	0.347629
	119	0.0470128	0.0495495	0.090447	0.0972422	0.193972	0.187333	0.351114	0.348126
	119.2	0.0464538	0.0496307	0.0899339	0.0973984	0.194364	0.187622	0.350737	0.348622
	119.4	0.0457169	0.0497119	0.0899357	0.0975547	0.195028	0.187911	0.350964	0.349119
	119.6	0.0455736	0.0497931	0.0895636	0.0977109	0.195412	0.188201	0.351213	0.349615
	119.8	0.0451279	0.0498742	0.0894118	0.0978671	0.195363	0.18849	0.351815	0.350111
	120	0.0453063	0.0499554	0.0888333	0.0980232	0.19486	0.188779	0.352402	0.350607
	120.2	0.0462447	0.0500365	0.08919	0.0981794	0.195419	0.189068	0.353231	0.351102
	120.4	0.0458529	0.0501177	0.0890051	0.0983355	0.195861	0.189357	0.353788	0.351597
	120.6	0.0464367	0.0501988	0.0897902	0.0984916	0.196865	0.189646	0.354688	0.352092
	120.8	0.0466824	0.0502799	0.0897618	0.0986477	0.197209	0.189935	0.355346	0.352586
	121	0.0470091	0.0503611	0.0902472	0.0988037	0.197025	0.190224	0.35626	0.353081
	121.2	0.0471966	0.0504422	0.0907258	0.0989598	0.197758	0.190512	0.35718	0.353575
	121.4	0.0477321	0.0505233	0.091865	0.0991158	0.198839	0.190801	0.357999	0.354069
	121.6	0.0481459	0.0506044	0.091863	0.0992717	0.198672	0.19109	0.358455	0.354562
	121.8	0.0488405	0.0506855	0.0920133	0.0994277	0.199859	0.191378	0.359785	0.355055
	122	0.0494385	0.0507666	0.0912323	0.0995836	0.199789	0.191666	0.360406	0.355548
	122.2	0.0490777	0.0508476	0.0918428	0.0997395	0.200379	0.191955	0.361734	0.356041
	122.4	0.0487162	0.0509287	0.0914607	0.0998954	0.200382	0.192243	0.362157	0.356534
	122.6	0.048845	0.0510098	0.0913087	0.100051	0.20029	0.192531	0.363128	0.357026
	122.8	0.0481053	0.0510908	0.0913613	0.100207	0.200494	0.192819	0.36373	0.357518
	123	0.0481991	0.0511719	0.091859	0.100363	0.201601	0.193107	0.364336	0.358009
	123.2	0.0484535	0.0512529	0.0920581	0.100519	0.201726	0.193395	0.364339	0.358501
	123.4	0.0480453	0.051334	0.092577	0.100675	0.201571	0.193682	0.364479	0.358992
	123.6	0.0480015	0.051415	0.0929111	0.10083	0.20129	0.19397	0.364403	0.359483
	123.8	0.0479661	0.051496	0.0933631	0.100986	0.200496	0.194258	0.365064	0.359973
	124	0.0483284	0.051577	0.0933969	0.101142	0.200193	0.194545	0.364945	0.360464
	124.2	0.0488679	0.051658	0.0936886	0.101297	0.20018	0.194833	0.365144	0.360954
	124.4	0.0491024	0.051739	0.0937132	0.101453	0.199863	0.19512	0.365388	0.361444
	124.6	0.0492769	0.05182	0.0939374	0.101609	0.199965	0.195408	0.365606	0.361933
	124.8	0.0488067	0.051901	0.094246	0.101764	0.200057	0.195695	0.364871	0.362422
	125	0.0482437	0.051982	0.0951943	0.10192	0.199918	0.195982	0.365109	0.362912
	125.2	0.0486563	0.052063	0.0958635	0.102075	0.200112	0.196269	0.365293	0.3634
	125.4	0.0496018	0.052144	0.0961509	0.102231	0.200291	0.196556	0.365988	0.363889
	125.6	0.0501721	0.0522249	0.0957821	0.102386	0.200831	0.196843	0.366514	0.364377
	125.8	0.0503689	0.0523059	0.0959032	0.102542	0.201655	0.19713	0.367148	0.364865
	126	0.0503827	0.0523868	0.0958027	0.102697	0.201973	0.197416	0.367488	0.365353
	126.2	0.0498303	0.0524678	0.0961957	0.102853	0.202819	0.197703	0.367778	0.36584
	126.4	0.0497866	0.0525487	0.0954029	0.103008	0.203259	0.19799	0.368124	0.366327
	126.6	0.0497114	0.0526296	0.0957283	0.103164	0.204174	0.198276	0.368437	0.366814
	126.8	0.0490385	0.0527105	0.0964333	0.103319	0.204826	0.198563	0.369453	0.367301
	127	0.0497906	0.0527914	0.096514	0.103474	0.205441	0.198849	0.370206	0.367788
	127.2	0.0495838	0.0528724	0.0959337	0.10363	0.20517	0.199135	0.370365	0.368274
	127.4	0.0494346	0.0529533	0.0966301	0.103785	0.204533	0.199421	0.371161	0.36876
	127.6	0.0484495	0.0530341	0.0972629	0.10394	0.204888	0.199708	0.372353	0.369245
	127.8	0.0481406	0.053115	0.0977209	0.104096	0.204756	0.199994	0.372497	0.369731
	128	0.0474479	0.0531959	0.0986667	0.104251	0.205335	0.20028	0.372332	0.370216
	128.2	0.0469143	0.0532768	0.0985613	0.104406	0.205697	0.200565	0.372814	0.370701
	128.4	0.0468666	0.0533576	0.0988391	0.104561	0.205578	0.200851	0.373723	0.371185
	128.6	0.0462135	0.0534385	0.0977365	0.104716	0.205981	0.201137	0.373344	0.37167
	128.8	0.0468046	0.0535194	0.098216	0.104872	0.206607	0.201423	0.372896	0.372154
	129	0.0471376	0.0536002	0.0987903	0.105027	0.206978	0.201708	0.374101	0.372638
	129.2	0.0479709	0.053681	0.0991121	0.105182	0.206909	0.201994	0.374803	0.373121
	129.4	0.0482623	0.0537619	0.0987013	0.105337	0.207528	0.202279	0.37559	0.373604
	129.6	0.048076	0.0538427	0.0984691	0.105492	0.208451	0.202564	0.376388	0.374087
	129.8	0.0475894	0.0539235	0.0990099	0.105647	0.208148	0.20285	0.37676	0.37457
	130	0.0473255	0.0540043	0.0989734	0.105802	0.207979	0.203135	0.377096	0.375053
	130.2	0.0476102	0.0540851	0.0989693	0.105957	0.208722	0.20342	0.37773	0.375535
	130.4	0.0478785	0.0541659	0.099077	0.106112	0.209758	0.203705	0.378944	0.376017
	130.6	0.047474	0.0542467	0.099569	0.106267	0.209876	0.20399	0.379367	0.376499
	130.8	0.0484273	0.0543275	0.0998568	0.106422	0.209558	0.204275	0.380876	0.37698
	131	0.0496207	0.0544083	0.0996205	0.106577	0.210156	0.204559	0.381828	0.377462
	131.2	0.0498941	0.054489	0.0995566	0.106732	0.209997	0.204844	0.38249	0.377943
	131.4	0.0495487	0.0545698	0.100695	0.106886	0.211017	0.205129	0.383444	0.378423
	131.6	0.0490812	0.0546506	0.100998	0.107041	0.212829	0.205413	0.38346	0.378904
	131.8	0.0495822	0.0547313	0.101567	0.107196	0.213426	0.205698	0.382776	0.379384
	132	0.0493456	0.054812	0.101807	0.107351	0.213495	0.205982	0.383104	0.379864
	132.2	0.0504003	0.0548928	0.102091	0.107506	0.213649	0.206266	0.383826	0.380344
	132.4	0.0518281	0.0549735	0.101481	0.10766	0.214259	0.20655	0.384707	0.380823
	132.6	0.0524768	0.0550542	0.100945	0.107815	0.214828	0.206835	0.384284	0.381302
	132.8	0.0531208	0.0551349	0.101682	0.10797	0.214838	0.207119	0.384369	0.381781
	133	0.0526571	0.0552156	0.101407	0.108124	0.215091	0.207403	0.385026	0.38226
	133.2	0.0521481	0.0552963	0.101243	0.108279	0.214764	0.207686	0.385203	0.382738
	133.4	0.0522817	0.055377	0.101164	0.108434	0.2153	0.20797	0.386199	0.383217
	133.6	0.0525225	0.0554577	0.10195	0.108588	0.214789	0.208254	0.386557	0.383694
	133.8	0.0520094	0.0555384	0.102358	0.108743	0.214307	0.208538	0.386711	0.384172
	134	0.0518185	0.0556191	0.102327	0.108897	0.214278	0.208821	0.386566	0.38465
	134.2	0.0516986	0.0556997	0.102706	0.109052	0.214706	0.209105	0.386926	0.385127
	134.4	0.0516003	0.0557804	0.10292	0.109206	0.214875	0.209388	0.388065	0.385604
	134.6	0.051884	0.0558611	0.102549	0.109361	0.214478	0.209672	0.388372	0.38608
	134.8	0.0524582	0.0559417	0.102482	0.109515	0.215041	0.209955	0.389019	0.386557
	135	0.0517443	0.0560223	0.102715	0.10967	0.216375	0.210238	0.389975	0.387033
	135.2	0.0512994	0.056103	0.102938	0.109824	0.217477	0.210521	0.391266	0.387509
	135.4	0.0506097	0.0561836	0.104111	0.109978	0.219208	0.210804	0.391763	0.387984
	135.6	0.050755	0.0562642	0.104171	0.110133	0.219568	0.211087	0.39276	0.38846
	135.8	0.0500658	0.0563448	0.105195	0.110287	0.219828	0.21137	0.393642	0.388935
	136	0.0505913	0.0564254	0.105629	0.110441	0.22009	0.211653	0.394286	0.38941
	136.2	0.0513538	0.056506	0.106197	0.110596	0.221068	0.211935	0.396009	0.389884
	136.4	0.0514756	0.0565866	0.10549	0.11075	0.221355	0.212218	0.396609	0.390358
	136.6	0.0515109	0.0566672	0.105614	0.110904	0.221344	0.212501	0.396393	0.390833
	136.8	0.0516042	0.0567478	0.105729	0.111058	0.221146	0.212783	0.396673	0.391306
	137	0.0514903	0.0568283	0.1057	0.111213	0.221549	0.213065	0.397525	0.39178
	137.2	0.0523323	0.0569089	0.106313	0.111367	0.22145	0.213348	0.397417	0.392253
	137.4	0.0533502	0.0569895	0.1065	0.111521	0.220969	0.21363	0.39726	0.392726
	137.6	0.0534698	0.05707	0.105923	0.111675	0.219846	0.213912	0.397	0.393199
	137.8	0.0530625	0.0571506	0.105442	0.111829	0.219656	0.214194	0.396944	0.393672
	138	0.0532697	0.0572311	0.105164	0.111983	0.219537	0.214476	0.397002	0.394144
	138.2	0.0537864	0.0573116	0.105246	0.112137	0.219772	0.214758	0.398149	0.394616
	138.4	0.0541202	0.0573921	0.104844	0.112291	0.220415	0.21504	0.39893	0.395088
	138.6	0.0547456	0.0574727	0.104021	0.112445	0.220948	0.215322	0.399209	0.395559
	138.8	0.0543498	0.0575532	0.104142	0.112599	0.221524	0.215604	0.400062	0.396031
	139	0.0539162	0.0576337	0.104114	0.112753	0.222703	0.215885	0.401432	0.396502
	139.2	0.053759	0.0577142	0.104565	0.112907	0.223445	0.216167	0.402526	0.396973
	139.4	0.0534774	0.0577946	0.104616	0.113061	0.223987	0.216448	0.402727	0.397443
	139.6	0.0538555	0.0578751	0.10367	0.113215	0.223698	0.216729	0.404414	0.397913
	139.8	0.0544741	0.0579556	0.104381	0.113369	0.224487	0.217011	0.404923	0.398384
	140	0.0559385	0.0580361	0.104203	0.113523	0.224563	0.217292	0.405781	0.398853
	140.2	0.056327	0.0581165	0.104421	0.113677	0.224688	0.217573	0.407028	0.399323
	140.4	0.0563698	0.058197	0.104328	0.11383	0.224653	0.217854	0.406465	0.399792
	140.6	0.0566474	0.0582774	0.104831	0.113984	0.225499	0.218135	0.40664	0.400261
	140.8	0.0566646	0.0583579	0.104864	0.114138	0.225343	0.218416	0.407462	0.40073
	141	0.0563637	0.0584383	0.105345	0.114292	0.225412	0.218697	0.407732	0.401198
	141.2	0.0566347	0.0585187	0.105574	0.114445	0.225477	0.218978	0.407369	0.401667
	141.4	0.0561159	0.0585991	0.106428	0.114599	0.224918	0.219258	0.407758	0.402135
	141.6	0.0553637	0.0586796	0.106753	0.114753	0.224463	0.219539	0.409152	0.402603
	141.8	0.055364	0.05876	0.107406	0.114906	0.224771	0.219819	0.40882	0.40307
	142	0.0555242	0.0588404	0.107701	0.11506	0.225298	0.2201	0.4092	0.403537
	142.2	0.0552948	0.0589207	0.108248	0.115214	0.226193	0.22038	0.409669	0.404004
	142.4	0.0543162	0.0590011	0.108379	0.115367	0.227522	0.220661	0.409099	0.404471
	142.6	0.0543936	0.0590815	0.108253	0.115521	0.227437	0.220941	0.409573	0.404938
	142.8	0.0545989	0.0591619	0.108245	0.115674	0.228346	0.221221	0.410238	0.405404
	143	0.0548525	0.0592422	0.107732	0.115828	0.229532	0.221501	0.410667	0.40587
	143.2	0.0550107	0.0593226	0.108205	0.115981	0.2299	0.221781	0.410681	0.406336
	143.4	0.055242	0.059403	0.107754	0.116135	0.230786	0.222061	0.410951	0.406801
	143.6	0.0557124	0.0594833	0.107483	0.116288	0.230788	0.222341	0.411497	0.407267
	143.8	0.0563788	0.0595636	0.108	0.116442	0.231855	0.22262	0.411784	0.407732
	144	0.0570872	0.059644	0.107908	0.116595	0.232406	0.2229	0.412925	0.408197
	144.2	0.0572967	0.0597243	0.107672	0.116748	0.232912	0.22318	0.412964	0.408661
	144.4	0.0570999	0.0598046	0.108078	0.116902	0.233481	0.223459	0.413553	0.409125
	144.6	0.0575393	0.0598849	0.108619	0.117055	0.23437	0.223739	0.414577	0.409589
	144.8	0.0567467	0.0599652	0.109359	0.117208	0.234461	0.224018	0.415832	0.410053
	145	0.0563137	0.0600455	0.109345	0.117362	0.234726	0.224297	0.41644	0.410517
	145.2	0.0561788	0.0601258	0.11009	0.117515	0.234054	0.224576	0.417101	0.41098
	145.4	0.0561879	0.0602061	0.110983	0.117668	0.233067	0.224855	0.417741	0.411443
	145.6	0.0563562	0.0602864	0.110966	0.117821	0.232753	0.225135	0.418115	0.411906
	145.8	0.0561281	0.0603666	0.111525	0.117975	0.233063	0.225413	0.417944	0.412368
	146	0.0556092	0.0604469	0.112249	0.118128	0.233247	0.225692	0.419041	0.412831
	146.2	0.0554028	0.0605271	0.112701	0.118281	0.233026	0.225971	0.419786	0.413293
	146.4	0.0558177	0.0606074	0.112992	0.118434	0.232822	0.22625	0.419704	0.413755
	146.6	0.0559413	0.0606876	0.112779	0.118587	0.232152	0.226529	0.420245	0.414216
	146.8	0.0565214	0.0607679	0.113138	0.11874	0.232587	0.226807	0.420251	0.414677
	147	0.0564287	0.0608481	0.113608	0.118893	0.232745	0.227086	0.420414	0.415139
	147.2	0.0562414	0.0609283	0.114032	0.119046	0.233089	0.227364	0.420061	0.415599
	147.4	0.0562481	0.0610085	0.113695	0.119199	0.234104	0.227642	0.420847	0.41606
	147.6	0.0564634	0.0610887	0.113559	0.119352	0.234266	0.227921	0.420915	0.41652
	147.8	0.0569588	0.0611689	0.113378	0.119505	0.234859	0.228199	0.421482	0.41698
	148	0.0576696	0.0612491	0.113808	0.119658	0.235822	0.228477	0.422203	0.41744
	148.2	0.0568092	0.0613293	0.114305	0.119811	0.237035	0.228755	0.422315	0.4179
	148.4	0.0560715	0.0614095	0.114325	0.119964	0.238269	0.229033	0.423289	0.418359
	148.6	0.0561768	0.0614897	0.114155	0.120117	0.238947	0.229311	0.423598	0.418818
	148.8	0.0555342	0.0615698	0.114476	0.12027	0.239282	0.229589	0.424017	0.419277
	149	0.0559788	0.06165	0.114003	0.120422	0.239436	0.229866	0.424028	0.419736
	149.2	0.0563433	0.0617301	0.114629	0.120575	0.2392	0.230144	0.424375	0.420194
	149.4	0.0566649	0.0618103	0.114739	0.120728	0.240129	0.230422	0.425185	0.420652
	149.6	0.0566152	0.0618904	0.114276	0.120881	0.24039	0.230699	0.42565	0.42111
	149.8	0.0567521	0.0619706	0.114966	0.121033	0.240026	0.230976	0.426299	0.421568
	150	0.0571658	0.0620507	0.114737	0.121186	0.240301	0.231254	0.426969	0.422025
	150.2	0.058388	0.0621308	0.114777	0.121339	0.240473	0.231531	0.4267	0.422482
	150.4	0.0588746	0.0622109	0.114802	0.121492	0.240725	0.231808	0.42668	0.422939
	150.6	0.0589116	0.062291	0.115447	0.121644	0.240627	0.232085	0.427268	0.423396
	150.8	0.0598884	0.0623711	0.11605	0.121797	0.241335	0.232362	0.42774	0.423852
	151	0.0602544	0.0624512	0.116205	0.121949	0.24182	0.232639	0.428812	0.424308
	151.2	0.0614753	0.0625313	0.116729	0.122102	0.242691	0.232916	0.42925	0.424764
	151.4	0.0624703	0.0626114	0.117044	0.122255	0.243454	0.233193	0.430607	0.42522
	151.6	0.0633739	0.0626914	0.117548	0.122407	0.243852	0.23347	0.430636	0.425675
	151.8	0.062995	0.0627715	0.11754	0.12256	0.244055	0.233746	0.43162	0.42613
	152	0.062877	0.0628516	0.117693	0.122712	0.245046	0.234023	0.432419	0.426585
	152.2	0.0624892	0.0629316	0.117458	0.122864	0.245423	0.234299	0.433631	0.42704
	152.4	0.06236	0.0630117	0.116871	0.123017	0.246012	0.234576	0.433591	0.427495
	152.6	0.0623117	0.0630917	0.117564	0.123169	0.246042	0.234852	0.434738	0.427949
	152.8	0.0621773	0.0631717	0.118167	0.123322	0.246406	0.235128	0.435574	0.428403
	153	0.0616114	0.0632517	0.117975	0.123474	0.247047	0.235405	0.435795	0.428856
	153.2	0.0609246	0.0633318	0.117561	0.123626	0.247294	0.235681	0.436235	0.42931
	153.4	0.0608636	0.0634118	0.117559	0.123779	0.247635	0.235957	0.436364	0.429763
	153.6	0.0609216	0.0634918	0.117634	0.123931	0.247138	0.236233	0.435385	0.430216
	153.8	0.060895	0.0635718	0.118248	0.124083	0.247086	0.236509	0.435629	0.430669
	154	0.0603275	0.0636518	0.11796	0.124236	0.248281	0.236784	0.435689	0.431121
	154.2	0.0611299	0.0637317	0.118096	0.124388	0.248297	0.23706	0.435704	0.431574
	154.4	0.0613736	0.0638117	0.118305	0.12454	0.247946	0.237336	0.436524	0.432026
	154.6	0.0611431	0.0638917	0.118238	0.124692	0.247827	0.237611	0.436614	0.432478
	154.8	0.0622717	0.0639716	0.118299	0.124844	0.247821	0.237887	0.437196	0.432929
	155	0.0621009	0.0640516	0.118584	0.124996	0.247519	0.238162	0.437567	0.43338
	155.2	0.0631189	0.0641315	0.119139	0.125149	0.247716	0.238438	0.43756	0.433831
	155.4	0.063225	0.0642115	0.118532	0.125301	0.247023	0.238713	0.438074	0.434282
	155.6	0.0635604	0.0642914	0.118381	0.125453	0.24721	0.238988	0.438153	0.434733
	155.8	0.0634385	0.0643713	0.118406	0.125605	0.246516	0.239263	0.439342	0.435183
	156	0.063834	0.0644513	0.118397	0.125757	0.246444	0.239538	0.440089	0.435633
	156.2	0.0636719	0.0645312	0.118952	0.125909	0.246849	0.239813	0.441186	0.436083
	156.4	0.0636033	0.0646111	0.119177	0.126061	0.24801	0.240088	0.441639	0.436533
	156.6	0.063537	0.064691	0.119751	0.126213	0.247738	0.240363	0.443606	0.436982
	156.8	0.0636108	0.0647709	0.119579	0.126365	0.24835	0.240638	0.443829	0.437431
	157	0.0627141	0.0648508	0.120092	0.126517	0.248745	0.240912	0.444312	0.43788
	157.2	0.0629498	0.0649307	0.120161	0.126668	0.248975	0.241187	0.444859	0.438329
	157.4	0.0634009	0.0650105	0.120584	0.12682	0.249353	0.241461	0.445087	0.438777
	157.6	0.0638288	0.0650904	0.121254	0.126972	0.249974	0.241736	0.445483	0.439225
	157.8	0.0637859	0.0651703	0.120671	0.127124	0.250107	0.24201	0.447412	0.439673
	158	0.0640286	0.0652501	0.120214	0.127276	0.249851	0.242284	0.448125	0.440121
	158.2	0.0641911	0.0653299	0.119362	0.127428	0.249691	0.242559	0.448571	0.440568
	158.4	0.0641131	0.0654098	0.119257	0.127579	0.25019	0.242833	0.448891	0.441016
	158.6	0.0643586	0.0654896	0.119206	0.127731	0.250015	0.243107	0.449091	0.441463
	158.8	0.0651928	0.0655694	0.119634	0.127883	0.249349	0.243381	0.449909	0.441909
	159	0.0645615	0.0656493	0.119537	0.128034	0.249222	0.243655	0.450232	0.442356
	159.2	0.0657033	0.0657291	0.11996	0.128186	0.249107	0.243928	0.450049	0.442802
	159.4	0.0655244	0.0658089	0.119962	0.128338	0.249322	0.244202	0.450454	0.443248
	159.6	0.0654913	0.0658887	0.120625	0.128489	0.250687	0.244476	0.450568	0.443694
	159.8	0.0653098	0.0659685	0.121061	0.128641	0.251138	0.244749	0.451519	0.444139
	160	0.0647804	0.0660483	0.121297	0.128793	0.25167	0.245023	0.451986	0.444585
	160.2	0.0648201	0.066128	0.121864	0.128944	0.252484	0.245296	0.452606	0.44503
	160.4	0.0647333	0.0662078	0.122579	0.129096	0.252844	0.24557	0.453129	0.445475
	160.6	0.0642301	0.0662876	0.123234	0.129247	0.253095	0.245843	0.453656	0.445919
	160.8	0.0637999	0.0663673	0.122078	0.129399	0.254316	0.246116	0.453355	0.446364
	161	0.0628074	0.0664471	0.123338	0.12955	0.254076	0.246389	0.453516	0.446808
	161.2	0.0631152	0.0665268	0.122492	0.129701	0.254794	0.246662	0.453999	0.447252
	161.4	0.0624589	0.0666066	0.122706	0.129853	0.254364	0.246935	0.454349	0.447695
	161.6	0.0629295	0.0666863	0.12309	0.130004	0.254456	0.247208	0.454672	0.448139
	161.8	0.0624346	0.066766	0.122591	0.130156	0.254246	0.247481	0.455288	0.448582
	162	0.06214	0.0668457	0.122486	0.130307	0.254678	0.247754	0.454978	0.449025
	162.2	0.0621065	0.0669254	0.122437	0.130458	0.255473	0.248026	0.455422	0.449467
	162.4	0.0633767	0.0670051	0.12219	0.13061	0.255479	0.248299	0.455995	0.44991
	162.6	0.0644407	0.0670848	0.12257	0.130761	0.254669	0.248572	0.456597	0.450352
	162.8	0.0642648	0.0671645	0.12189	0.130912	0.255143	0.248844	0.456366	0.450794
	163	0.0645844	0.0672442	0.121695	0.131063	0.255023	0.249116	0.456698	0.451236
	163.2	0.0651125	0.0673239	0.121932	0.131215	0.2552	0.249389	0.456455	0.451677
	163.4	0.0648307	0.0674036	0.121377	0.131366	0.256003	0.249661	0.45725	0.452118
	163.6	0.065015	0.0674832	0.121592	0.131517	0.256135	0.249933	0.457504	0.452559
	163.8	0.064899	0.0675629	0.121626	0.131668	0.256103	0.250205	0.458321	0.453
	164	0.064565	0.0676425	0.121716	0.131819	0.255819	0.250477	0.45899	0.453441
	164.2	0.0652234	0.0677222	0.122374	0.13197	0.256055	0.250749	0.459898	0.453881
	164.4	0.0648041	0.0678018	0.122363	0.132121	0.256821	0.251021	0.46033	0.454321
	164.6	0.0645908	0.0678814	0.121851	0.132272	0.257996	0.251293	0.460917	0.454761
	164.8	0.0643594	0.0679611	0.121553	0.132423	0.258819	0.251564	0.460548	0.455201
	165	0.0637737	0.0680407	0.123084	0.132574	0.258635	0.251836	0.460626	0.45564
	165.2	0.0643415	0.0681203	0.12222	0.132725	0.259496	0.252107	0.461601	0.456079
	165.4	0.0641342	0.0681999	0.12258	0.132876	0.259735	0.252379	0.461502	0.456518
	165.6	0.0644194	0.0682795	0.12349	0.133027	0.260683	0.25265	0.461914	0.456957
	165.8	0.0643458	0.0683591	0.124495	0.133178	0.261141	0.252922	0.462169	0.457395
	166	0.0647603	0.0684386	0.125025	0.133329	0.261663	0.253193	0.462537	0.457833
	166.2	0.0649021	0.0685182	0.125391	0.13348	0.261595	0.253464	0.463357	0.458271
	166.4	0.0660815	0.0685978	0.124654	0.133631	0.26188	0.253735	0.463498	0.458709
	166.6	0.0656952	0.0686774	0.12557	0.133782	0.262365	0.254006	0.463431	0.459147
	166.8	0.066097	0.0687569	0.125624	0.133932	0.262613	0.254277	0.463347	0.459584
	167	0.0666534	0.0688365	0.127133	0.134083	0.262574	0.254548	0.464403	0.460021
	167.2	0.0667308	0.068916	0.127762	0.134234	0.262799	0.254819	0.464952	0.460458
	167.4	0.0666708	0.0689955	0.127941	0.134385	0.262741	0.255089	0.464964	0.460894
	167.6	0.0663217	0.0690751	0.128172	0.134535	0.262565	0.25536	0.464823	0.461331
	167.8	0.0658797	0.0691546	0.127981	0.134686	0.262917	0.255631	0.465504	0.461767
	168	0.0660652	0.0692341	0.128163	0.134837	0.263447	0.255901	0.465834	0.462203
	168.2	0.0664157	0.0693136	0.12898	0.134987	0.263877	0.256171	0.466443	0.462638
	168.4	0.0665654	0.0693931	0.128816	0.135138	0.264243	0.256442	0.466732	0.463074
	168.6	0.0663017	0.0694726	0.12856	0.135289	0.265086	0.256712	0.46723	0.463509
	168.8	0.0660654	0.0695521	0.12862	0.135439	0.265198	0.256982	0.466973	0.463944
	169	0.0657195	0.0696316	0.128674	0.13559	0.265223	0.257252	0.467438	0.464378
	169.2	0.0653901	0.069711	0.128058	0.13574	0.265806	0.257522	0.46855	0.464813
	169.4	0.0653886	0.0697905	0.128211	0.135891	0.266	0.257792	0.46927	0.465247
	169.6	0.0650359	0.06987	0.128708	0.136041	0.265954	0.258062	0.46995	0.465681
	169.8	0.0652988	0.0699494	0.128687	0.136192	0.26669	0.258332	0.471312	0.466115
	170	0.0652301	0.0700289	0.127886	0.136342	0.266932	0.258602	0.472489	0.466548
	170.2	0.0651455	0.0701083	0.128043	0.136493	0.267367	0.258871	0.473039	0.466982
	170.4	0.0651333	0.0701877	0.127881	0.136643	0.267545	0.259141	0.473737	0.467415
	170.6	0.0647295	0.0702672	0.128507	0.136793	0.26743	0.25941	0.474975	0.467848
	170.8	0.0652235	0.0703466	0.129317	0.136944	0.267167	0.25968	0.476361	0.46828
	171	0.0643938	0.070426	0.130122	0.137094	0.268131	0.259949	0.47817	0.468713
	171.2	0.0638745	0.0705054	0.130397	0.137244	0.26779	0.260218	0.478903	0.469145
	171.4	0.0642027	0.0705848	0.130719	0.137395	0.267472	0.260488	0.479767	0.469577
	171.6	0.0644461	0.0706642	0.130508	0.137545	0.267447	0.260757	0.481034	0.470008
	171.8	0.0647036	0.0707436	0.130509	0.137695	0.267484	0.261026	0.481577	0.47044
	172	0.0649836	0.0708229	0.131246	0.137845	0.268101	0.261295	0.481799	0.470871
	172.2	0.0650896	0.0709023	0.131764	0.137996	0.267894	0.261564	0.482246	0.471302
	172.4	0.0659419	0.0709817	0.131838	0.138146	0.267983	0.261833	0.481479	0.471733
	172.6	0.065768	0.071061	0.132212	0.138296	0.268322	0.262101	0.481478	0.472163
	172.8	0.0657392	0.0711404	0.133309	0.138446	0.267921	0.26237	0.481071	0.472594
	173	0.065756	0.0712197	0.134017	0.138596	0.268302	0.262639	0.480764	0.473024
	173.2	0.0664405	0.0712991	0.133974	0.138746	0.268912	0.262907	0.480918	0.473454
	173.4	0.0677793	0.0713784	0.133679	0.138896	0.269182	0.263176	0.480861	0.473883
	173.6	0.0685296	0.0714577	0.133986	0.139046	0.27004	0.263444	0.480291	0.474312
	173.8	0.069656	0.071537	0.134132	0.139196	0.27064	0.263712	0.480477	0.474742
	174	0.0696845	0.0716164	0.133803	0.139346	0.270463	0.263981	0.479862	0.475171
	174.2	0.0692702	0.0716957	0.134101	0.139496	0.270648	0.264249	0.479945	0.475599
	174.4	0.0690188	0.071775	0.134241	0.139646	0.271177	0.264517	0.480339	0.476028
	174.6	0.069006	0.0718542	0.134103	0.139796	0.271271	0.264785	0.481209	0.476456
	174.8	0.0689873	0.0719335	0.134416	0.139946	0.271676	0.265053	0.482359	0.476884
	175	0.0688924	0.0720128	0.134092	0.140096	0.272283	0.265321	0.483611	0.477312
	175.2	0.0693066	0.0720921	0.134061	0.140246	0.272072	0.265588	0.483623	0.477739
	175.4	0.0698381	0.0721713	0.133347	0.140396	0.272478	0.265856	0.485158	0.478167
	175.6	0.0698441	0.0722506	0.132558	0.140545	0.272812	0.266124	0.485335	0.478594
	175.8	0.069533	0.0723299	0.132295	0.140695	0.273753	0.266391	0.485648	0.479021
	176	0.0695043	0.0724091	0.132144	0.140845	0.274584	0.266659	0.485938	0.479447
	176.2	0.0693618	0.0724883	0.131937	0.140995	0.274501	0.266926	0.486445	0.479874
	176.4	0.0690523	0.0725676	0.131613	0.141145	0.275528	0.267194	0.486356	0.4803
	176.6	0.068145	0.0726468	0.131555	0.141294	0.276228	0.267461	0.48736	0.480726
	176.8	0.068476	0.072726	0.131664	0.141444	0.276435	0.267728	0.487797	0.481151
	177	0.0689748	0.0728052	0.131799	0.141594	0.2771	0.267995	0.487951	0.481577
	177.2	0.0696724	0.0728844	0.133146	0.141743	0.277608	0.268262	0.487848	0.482002
	177.4	0.0698951	0.0729636	0.133202	0.141893	0.278289	0.268529	0.488241	0.482427
	177.6	0.070144	0.0730428	0.134223	0.142042	0.279117	0.268796	0.488427	0.482852
	177.8	0.0702334	0.073122	0.134809	0.142192	0.279058	0.269063	0.488751	0.483277
	178	0.0698959	0.0732012	0.135284	0.142341	0.279414	0.26933	0.489169	0.483701
	178.2	0.0696936	0.0732803	0.136086	0.142491	0.279604	0.269596	0.489741	0.484125
	178.4	0.0697845	0.0733595	0.137422	0.142641	0.280016	0.269863	0.490227	0.484549
	178.6	0.0699435	0.0734386	0.13748	0.14279	0.280059	0.270129	0.490585	0.484973
	178.8	0.0703465	0.0735178	0.137438	0.142939	0.280023	0.270396	0.49116	0.485396
	179	0.0701968	0.0735969	0.137888	0.143089	0.279816	0.270662	0.492084	0.485819
	179.2	0.0705582	0.0736761	0.138048	0.143238	0.279704	0.270929	0.492131	0.486242
	179.4	0.0700374	0.0737552	0.137911	0.143388	0.280026	0.271195	0.493078	0.486665
	179.6	0.0694942	0.0738343	0.137685	0.143537	0.280024	0.271461	0.493214	0.487088
	179.8	0.0688887	0.0739134	0.137034	0.143686	0.280132	0.271727	0.493869	0.48751
	180	0.0684106	0.0739925	0.136782	0.143836	0.280276	0.271993	0.494984	0.487932
	180.2	0.06783	0.0740717	0.136978	0.143985	0.280041	0.272259	0.495641	0.488354
	180.4	0.0671235	0.0741507	0.136796	0.144134	0.280323	0.272525	0.496113	0.488775
	180.6	0.0669193	0.0742298	0.136849	0.144284	0.279934	0.272791	0.496869	0.489197
	180.8	0.0673341	0.0743089	0.137386	0.144433	0.279422	0.273056	0.496619	0.489618
	181	0.0676027	0.074388	0.138053	0.144582	0.279319	0.273322	0.496434	0.490039
	181.2	0.0676988	0.0744671	0.139126	0.144731	0.279422	0.273588	0.496744	0.49046
	181.4	0.0681319	0.0745461	0.138204	0.14488	0.279461	0.273853	0.49774	0.49088
	181.6	0.0699612	0.0746252	0.139277	0.145029	0.279471	0.274118	0.49857	0.4913
	181.8	0.0708035	0.0747042	0.139813	0.145179	0.279571	0.274384	0.498626	0.491721
	182	0.0713007	0.0747833	0.139533	0.145328	0.279498	0.274649	0.498375	0.49214
	182.2	0.0718018	0.0748623	0.139364	0.145477	0.279597	0.274914	0.498838	0.49256
	182.4	0.0724068	0.0749413	0.139504	0.145626	0.280329	0.275179	0.499349	0.492979
	182.6	0.0732825	0.0750203	0.139352	0.145775	0.280922	0.275444	0.499591	0.493398
	182.8	0.0732028	0.0750994	0.139014	0.145924	0.281519	0.275709	0.500749	0.493817
	183	0.0734775	0.0751784	0.139495	0.146073	0.282163	0.275974	0.501806	0.494236
	183.2	0.0738229	0.0752574	0.138675	0.146222	0.283206	0.276239	0.501333	0.494655
	183.4	0.0729232	0.0753364	0.138277	0.146371	0.285213	0.276504	0.502057	0.495073
	183.6	0.0725871	0.0754154	0.137964	0.14652	0.285844	0.276769	0.502324	0.495491
	183.8	0.0719251	0.0754943	0.138117	0.146669	0.286622	0.277033	0.502937	0.495909
	184	0.0714025	0.0755733	0.139161	0.146817	0.288042	0.277298	0.503582	0.496326
	184.2	0.0705354	0.0756523	0.139182	0.146966	0.288867	0.277562	0.503588	0.496744
	184.4	0.0695579	0.0757312	0.139105	0.147115	0.28894	0.277826	0.504187	0.497161
	184.6	0.0690867	0.0758102	0.13896	0.147264	0.289038	0.278091	0.504414	0.497578
	184.8	0.0682724	0.0758891	0.139761	0.147413	0.289066	0.278355	0.50442	0.497994
	185	0.0682408	0.0759681	0.140738	0.147562	0.289398	0.278619	0.505086	0.498411
	185.2	0.0681202	0.076047	0.141063	0.14771	0.289415	0.278883	0.506406	0.498827
	185.4	0.0684268	0.0761259	0.141052	0.147859	0.289423	0.279147	0.506842	0.499243
	185.6	0.0690537	0.0762049	0.141807	0.148008	0.288723	0.279411	0.507329	0.499659
	185.8	0.0686032	0.0762838	0.142293	0.148156	0.288208	0.279675	0.507271	0.500075
	186	0.0688653	0.0763627	0.141817	0.148305	0.288034	0.279939	0.507077	0.50049
	186.2	0.0698819	0.0764416	0.142042	0.148454	0.288288	0.280203	0.508007	0.500905
	186.4	0.0703547	0.0765205	0.142511	0.148602	0.288336	0.280466	0.508709	0.50132
	186.6	0.0708385	0.0765994	0.143562	0.148751	0.288559	0.28073	0.510089	0.501735
	186.8	0.0710599	0.0766782	0.143774	0.148899	0.289832	0.280993	0.510767	0.502149
	187	0.0720078	0.0767571	0.144233	0.149048	0.290361	0.281257	0.511145	0.502563
	187.2	0.0726739	0.076836	0.144446	0.149196	0.29075	0.28152	0.511117	0.502977
	187.4	0.0725335	0.0769148	0.14434	0.149345	0.291367	0.281783	0.512173	0.503391
	187.6	0.0729807	0.0769937	0.143997	0.149493	0.29109	0.282047	0.512651	0.503805
	187.8	0.0729646	0.0770725	0.144037	0.149642	0.291875	0.28231	0.513197	0.504218
	188	0.0735441	0.0771514	0.143008	0.14979	0.293123	0.282573	0.51385	0.504631
	188.2	0.0735523	0.0772302	0.142193	0.149939	0.292779	0.282836	0.514475	0.505044
	188.4	0.073076	0.077309	0.142289	0.150087	0.292579	0.283099	0.514922	0.505457
	188.6	0.072766	0.0773879	0.142512	0.150235	0.292788	0.283362	0.515057	0.505869
	188.8	0.0725227	0.0774667	0.141903	0.150384	0.293449	0.283624	0.515406	0.506282
	189	0.0727722	0.0775455	0.141292	0.150532	0.293286	0.283887	0.515384	0.506694
	189.2	0.0727586	0.0776243	0.140348	0.15068	0.292681	0.28415	0.51521	0.507105
	189.4	0.072655	0.0777031	0.140393	0.150829	0.293098	0.284412	0.514848	0.507517
	189.6	0.0726247	0.0777819	0.140624	0.150977	0.292572	0.284675	0.515036	0.507928
	189.8	0.0727504	0.0778606	0.141109	0.151125	0.293	0.284937	0.515513	0.50834
	190	0.073302	0.0779394	0.140452	0.151273	0.293429	0.285199	0.515829	0.508751
	190.2	0.0738821	0.0780182	0.140961	0.151422	0.293483	0.285462	0.516957	0.509161
	190.4	0.0736071	0.0780969	0.142322	0.15157	0.293759	0.285724	0.51827	0.509572
	190.6	0.0738022	0.0781757	0.143913	0.151718	0.294581	0.285986	0.519465	0.509982
	190.8	0.0736105	0.0782544	0.144818	0.151866	0.29542	0.286248	0.519176	0.510392
	191	0.0741006	0.0783332	0.145624	0.152014	0.294857	0.28651	0.519651	0.510802
	191.2	0.0743381	0.0784119	0.146429	0.152162	0.294309	0.286772	0.51976	0.511212
	191.4	0.0739161	0.0784906	0.145954	0.15231	0.294328	0.287034	0.520364	0.511621
	191.6	0.0741435	0.0785693	0.146768	0.152458	0.294619	0.287295	0.521392	0.51203
	191.8	0.0743968	0.0786481	0.147608	0.152606	0.294824	0.287557	0.521428	0.512439
	192	0.0744027	0.0787268	0.14747	0.152754	0.294998	0.287819	0.521627	0.512848
	192.2	0.0742308	0.0788055	0.147954	0.152902	0.294853	0.28808	0.52136	0.513256
	192.4	0.0743968	0.0788842	0.148155	0.15305	0.295679	0.288342	0.521306	0.513665
	192.6	0.074582	0.0789628	0.147987	0.153198	0.295595	0.288603	0.521397	0.514073
	192.8	0.07505	0.0790415	0.147801	0.153346	0.295345	0.288864	0.521382	0.514481
	193	0.0749179	0.0791202	0.148534	0.153494	0.295164	0.289126	0.521563	0.514888
	193.2	0.0746512	0.0791989	0.148616	0.153642	0.295507	0.289387	0.521732	0.515296
	193.4	0.0744017	0.0792775	0.147881	0.15379	0.296593	0.289648	0.522897	0.515703
	193.6	0.0740714	0.0793562	0.14714	0.153937	0.297142	0.289909	0.523957	0.51611
	193.8	0.0744375	0.0794348	0.146572	0.154085	0.298016	0.29017	0.525726	0.516517
	194	0.0746695	0.0795135	0.1467	0.154233	0.298452	0.290431	0.526965	0.516923
	194.2	0.0743326	0.0795921	0.147292	0.154381	0.298536	0.290692	0.527935	0.51733
	194.4	0.0741557	0.0796707	0.147892	0.154528	0.298535	0.290952	0.528879	0.517736
	194.6	0.0748373	0.0797493	0.147719	0.154676	0.299066	0.291213	0.528917	0.518142
	194.8	0.0750909	0.0798279	0.147127	0.154824	0.299244	0.291474	0.528865	0.518547
	195	0.0750849	0.0799066	0.146877	0.154971	0.299632	0.291734	0.529089	0.518953
	195.2	0.0749608	0.0799851	0.147271	0.155119	0.299616	0.291995	0.529493	0.519358
	195.4	0.075073	0.0800637	0.147077	0.155267	0.299251	0.292255	0.529823	0.519763
	195.6	0.0752853	0.0801423	0.147728	0.155414	0.299667	0.292515	0.530222	0.520168
	195.8	0.0755089	0.0802209	0.147775	0.155562	0.299915	0.292775	0.52945	0.520572
	196	0.0756256	0.0802995	0.147507	0.155709	0.299964	0.293036	0.52838	0.520977
	196.2	0.0760518	0.080378	0.147619	0.155857	0.300149	0.293296	0.528579	0.521381
	196.4	0.0775106	0.0804566	0.148393	0.156004	0.300381	0.293556	0.528507	0.521785
	196.6	0.0772718	0.0805352	0.148954	0.156152	0.299607	0.293816	0.528697	0.522189
	196.8	0.0775231	0.0806137	0.149755	0.156299	0.299832	0.294076	0.528677	0.522592
	197	0.0776029	0.0806922	0.15043	0.156447	0.300866	0.294335	0.52915	0.522995
	197.2	0.0773116	0.0807708	0.149999	0.156594	0.301866	0.294595	0.529435	0.523399
	197.4	0.0769337	0.0808493	0.149875	0.156742	0.302799	0.294855	0.530534	0.523801
	197.6	0.0767173	0.0809278	0.150751	0.156889	0.303564	0.295114	0.531399	0.524204
	197.8	0.076622	0.0810063	0.151306	0.157036	0.304212	0.295374	0.532655	0.524607
	198	0.0761264	0.0810848	0.152105	0.157184	0.304123	0.295633	0.533548	0.525009
	198.2	0.0752991	0.0811633	0.152848	0.157331	0.304754	0.295893	0.534603	0.525411
	198.4	0.0759161	0.0812418	0.153308	0.157478	0.304763	0.296152	0.53518	0.525813
	198.6	0.0761216	0.0813203	0.152907	0.157626	0.305932	0.296411	0.535933	0.526214
	198.8	0.0752231	0.0813988	0.153012	0.157773	0.306725	0.29667	0.537002	0.526616
	199	0.074634	0.0814773	0.152951	0.15792	0.307347	0.296929	0.537715	0.527017
	199.2	0.0747176	0.0815557	0.15302	0.158067	0.307088	0.297188	0.538626	0.527418
	199.4	0.0749842	0.0816342	0.15257	0.158214	0.30722	0.297447	0.538232	0.527818
	199.6	0.0749886	0.0817126	0.152858	0.158362	0.308051	0.297706	0.538614	0.528219
	199.8	0.0747877	0.0817911	0.152125	0.158509	0.307636	0.297965	0.538659	0.528619
	200	0.0752023	0.0818695	0.152349	0.158656	0.307643	0.298224	0.538175	0.529019
	200.2	0.0764791	0.0819479	0.152006	0.158803	0.307759	0.298482	0.538831	0.529419
	200.4	0.0765555	0.0820264	0.151456	0.15895	0.308071	0.298741	0.538626	0.529819
	200.6	0.0766871	0.0821048	0.150425	0.159097	0.308027	0.298999	0.538383	0.530218
	200.8	0.0780351	0.0821832	0.150814	0.159244	0.308538	0.299258	0.538096	0.530617
	201	0.0784076	0.0822616	0.150944	0.159391	0.308558	0.299516	0.538742	0.531016
	201.2	0.0785325	0.08234	0.15054	0.159538	0.308834	0.299774	0.53894	0.531415
	201.4	0.0785382	0.0824184	0.151005	0.159685	0.309019	0.300032	0.539938	0.531814
	201.6	0.0791109	0.0824968	0.151611	0.159832	0.309065	0.300291	0.540177	0.532212
	201.8	0.0794756	0.0825752	0.151813	0.159979	0.309604	0.300549	0.541346	0.53261
	202	0.0801598	0.0826535	0.152906	0.160126	0.310443	0.300807	0.542141	0.533008
	202.2	0.0807657	0.0827319	0.15327	0.160272	0.310308	0.301065	0.542876	0.533406
	202.4	0.0811564	0.0828102	0.152759	0.160419	0.309824	0.301322	0.543662	0.533803
	202.6	0.0804118	0.0828886	0.152532	0.160566	0.311039	0.30158	0.544927	0.534201
	202.8	0.0800695	0.0829669	0.153272	0.160713	0.311587	0.301838	0.545501	0.534598
	203	0.080778	0.0830453	0.154054	0.16086	0.312348	0.302096	0.545901	0.534995
	203.2	0.0806957	0.0831236	0.154534	0.161006	0.312529	0.302353	0.545695	0.535391
	203.4	0.0804702	0.0832019	0.155484	0.161153	0.313641	0.302611	0.546027	0.535788
	203.6	0.0805386	0.0832803	0.156535	0.1613	0.314289	0.302868	0.547398	0.536184
	203.8	0.0804056	0.0833586	0.156184	0.161447	0.314902	0.303125	0.547331	0.53658
	204	0.0803493	0.0834369	0.157791	0.161593	0.316032	0.303383	0.547302	0.536976
	204.2	0.0801874	0.0835152	0.157867	0.16174	0.316214	0.30364	0.547442	0.537372
	204.4	0.0789902	0.0835935	0.158052	0.161887	0.317362	0.303897	0.547545	0.537767
	204.6	0.0797187	0.0836717	0.158661	0.162033	0.31794	0.304154	0.547419	0.538162
	204.8	0.0797479	0.08375	0.159431	0.16218	0.318362	0.304411	0.547948	0.538557
	205	0.079261	0.0838283	0.159442	0.162326	0.318287	0.304668	0.549042	0.538952
	205.2	0.0792416	0.0839066	0.159289	0.162473	0.318857	0.304925	0.549092	0.539346
	205.4	0.0785028	0.0839848	0.159782	0.162619	0.319515	0.305182	0.550159	0.539741
	205.6	0.0786773	0.0840631	0.159217	0.162766	0.319353	0.305438	0.550506	0.540135
	205.8	0.0793236	0.0841413	0.159453	0.162912	0.319637	0.305695	0.551475	0.540529
	206	0.0798221	0.0842196	0.15919	0.163059	0.318929	0.305951	0.551599	0.540923
	206.2	0.079498	0.0842978	0.157666	0.163205	0.317321	0.306208	0.551922	0.541316
	206.4	0.0783987	0.084376	0.157488	0.163352	0.317317	0.306464	0.552381	0.541709
	206.6	0.0779185	0.0844542	0.157497	0.163498	0.316787	0.306721	0.552059	0.542102
	206.8	0.0784947	0.0845324	0.158012	0.163644	0.316172	0.306977	0.551972	0.542495
	207	0.0790698	0.0846106	0.157532	0.163791	0.31551	0.307233	0.552303	0.542888
	207.2	0.0789586	0.0846888	0.156491	0.163937	0.315085	0.307489	0.551993	0.54328
	207.4	0.0790169	0.084767	0.156565	0.164083	0.315524	0.307745	0.552409	0.543673
	207.6	0.079509	0.0848452	0.156489	0.16423	0.314995	0.308001	0.552411	0.544065
	207.8	0.0803252	0.0849234	0.15657	0.164376	0.31519	0.308257	0.552019	0.544456
	208	0.0806026	0.0850016	0.157385	0.164522	0.315134	0.308513	0.551953	0.544848
	208.2	0.0818642	0.0850797	0.157181	0.164668	0.315258	0.308769	0.552327	0.545239
	208.4	0.0826547	0.0851579	0.157218	0.164814	0.315941	0.309025	0.552533	0.545631
	208.6	0.0830272	0.085236	0.158191	0.164961	0.316573	0.30928	0.552889	0.546022
	208.8	0.0827871	0.0853142	0.158736	0.165107	0.316777	0.309536	0.553334	0.546412
	209	0.0836053	0.0853923	0.158977	0.165253	0.317163	0.309791	0.553902	0.546803
	209.2	0.0836395	0.0854705	0.159316	0.165399	0.318079	0.310047	0.554276	0.547193
	209.4	0.0832422	0.0855486	0.159307	0.165545	0.318527	0.310302	0.555357	0.547583
	209.6	0.0834462	0.0856267	0.159763	0.165691	0.319068	0.310557	0.555848	0.547973
	209.8	0.0841428	0.0857048	0.160873	0.165837	0.319464	0.310813	0.556534	0.548363
	210	0.083715	0.0857829	0.16103	0.165983	0.319211	0.311068	0.556922	0.548752
	210.2	0.0833287	0.085861	0.160713	0.166129	0.319684	0.311323	0.5571	0.549142
	210.4	0.0828958	0.0859391	0.160601	0.166275	0.319991	0.311578	0.557286	0.549531
	210.6	0.083397	0.0860172	0.160293	0.166421	0.318913	0.311833	0.557571	0.54992
	210.8	0.0829885	0.0860953	0.160134	0.166567	0.319757	0.312088	0.55715	0.550308
	211	0.0818247	0.0861733	0.158923	0.166713	0.319887	0.312342	0.55684	0.550697
	211.2	0.0815069	0.0862514	0.158468	0.166859	0.320583	0.312597	0.557419	0.551085
	211.4	0.0810828	0.0863295	0.158654	0.167005	0.320706	0.312852	0.558448	0.551473
	211.6	0.0812865	0.0864075	0.158583	0.16715	0.321108	0.313106	0.559031	0.551861
	211.8	0.0824646	0.0864856	0.159133	0.167296	0.321342	0.313361	0.55935	0.552249
	212	0.082954	0.0865636	0.158741	0.167442	0.320727	0.313615	0.560051	0.552636
	212.2	0.083649	0.0866416	0.159241	0.167588	0.320777	0.31387	0.560787	0.553023
	212.4	0.0838	0.0867197	0.159208	0.167734	0.320922	0.314124	0.560748	0.55341
	212.6	0.0834852	0.0867977	0.159637	0.167879	0.321217	0.314378	0.561882	0.553797
	212.8	0.0831532	0.0868757	0.159963	0.168025	0.321452	0.314632	0.562639	0.554184
	213	0.0838694	0.0869537	0.160387	0.168171	0.322314	0.314886	0.563111	0.55457
	213.2	0.0837219	0.0870317	0.161166	0.168316	0.322051	0.31514	0.563844	0.554956
	213.4	0.0843669	0.0871097	0.161309	0.168462	0.322729	0.315394	0.564735	0.555342
	213.6	0.0853116	0.0871877	0.163243	0.168608	0.32404	0.315648	0.565218	0.555728
	213.8	0.0863269	0.0872657	0.163511	0.168753	0.325195	0.315902	0.566374	0.556114
	214	0.0871253	0.0873436	0.163731	0.168899	0.325374	0.316156	0.566625	0.556499
	214.2	0.0877469	0.0874216	0.163808	0.169044	0.325693	0.316409	0.566651	0.556884
	214.4	0.0874223	0.0874996	0.16372	0.16919	0.325713	0.316663	0.566769	0.557269
	214.6	0.0873528	0.0875775	0.163971	0.169335	0.32607	0.316916	0.566531	0.557654
	214.8	0.0868754	0.0876555	0.16428	0.169481	0.327499	0.31717	0.565656	0.558038
	215	0.0874502	0.0877334	0.163546	0.169626	0.327477	0.317423	0.566133	0.558423
	215.2	0.0874831	0.0878113	0.163772	0.169772	0.327995	0.317676	0.566769	0.558807
	215.4	0.0867046	0.0878892	0.164209	0.169917	0.328968	0.31793	0.566764	0.559191
	215.6	0.0866096	0.0879672	0.164145	0.170063	0.328606	0.318183	0.566824	0.559575
	215.8	0.0865577	0.0880451	0.164504	0.170208	0.329101	0.318436	0.566614	0.559958
	216	0.0859874	0.088123	0.164	0.170353	0.328905	0.318689	0.567135	0.560341
	216.2	0.0854492	0.0882009	0.163731	0.170499	0.329098	0.318942	0.56725	0.560724
	216.4	0.0855253	0.0882788	0.162624	0.170644	0.329068	0.319195	0.567573	0.561107
	216.6	0.0849683	0.0883567	0.162504	0.170789	0.328859	0.319448	0.567752	0.56149
	216.8	0.0855926	0.0884345	0.163237	0.170935	0.329335	0.3197	0.567854	0.561872
	217	0.0863336	0.0885124	0.164163	0.17108	0.329907	0.319953	0.567936	0.562255
	217.2	0.087162	0.0885903	0.164438	0.171225	0.329618	0.320206	0.568022	0.562637
	217.4	0.0879513	0.0886681	0.164859	0.17137	0.330437	0.320458	0.568589	0.563019
	217.6	0.0882349	0.088746	0.165646	0.171515	0.330375	0.320711	0.56947	0.5634
	217.8	0.0880493	0.0888238	0.165808	0.171661	0.330452	0.320963	0.570847	0.563782
	218	0.0881987	0.0889017	0.166452	0.171806	0.330188	0.321215	0.57158	0.564163
	218.2	0.0873944	0.0889795	0.167369	0.171951	0.329938	0.321468	0.573098	0.564544
	218.4	0.0867226	0.0890573	0.167951	0.172096	0.3299	0.32172	0.5744	0.564925
	218.6	0.0866457	0.0891352	0.167622	0.172241	0.329841	0.321972	0.574791	0.565306
	218.8	0.0866506	0.089213	0.167678	0.172386	0.329333	0.322224	0.57578	0.565686
	219	0.0863473	0.0892908	0.167437	0.172531	0.329731	0.322476	0.576558	0.566066
	219.2	0.0852355	0.0893686	0.168125	0.172676	0.330396	0.322728	0.577299	0.566446
	219.4	0.0849623	0.0894464	0.168265	0.172821	0.330326	0.32298	0.578486	0.566826
	219.6	0.085129	0.0895242	0.168101	0.172966	0.329733	0.323231	0.579634	0.567206
	219.8	0.0847132	0.0896019	0.167985	0.173111	0.330781	0.323483	0.580018	0.567585
	220	0.085396	0.0896797	0.167592	0.173256	0.33109	0.323735	0.580435	0.567964
	220.2	0.0857639	0.0897575	0.167391	0.173401	0.331526	0.323986	0.580713	0.568343
	220.4	0.0868286	0.0898352	0.167291	0.173546	0.332089	0.324238	0.580468	0.568722
	220.6	0.0870909	0.089913	0.167179	0.173691	0.332488	0.324489	0.579867	0.569101
	220.8	0.0886138	0.0899907	0.167211	0.173835	0.333182	0.32474	0.58007	0.569479
	221	0.0885918	0.0900685	0.167459	0.17398	0.334474	0.324992	0.579288	0.569858
	221.2	0.0883949	0.0901462	0.167279	0.174125	0.334381	0.325243	0.579292	0.570236
	221.4	0.0881975	0.0902239	0.167438	0.17427	0.334362	0.325494	0.579957	0.570613
	221.6	0.0891791	0.0903017	0.16793	0.174415	0.334434	0.325745	0.580848	0.570991
	221.8	0.089077	0.0903794	0.168619	0.174559	0.335101	0.325996	0.580906	0.571368
	222	0.0890782	0.0904571	0.169265	0.174704	0.335355	0.326247	0.581305	0.571746
	222.2	0.0886057	0.0905348	0.169908	0.174849	0.335158	0.326498	0.581971	0.572123
	222.4	0.0887507	0.0906125	0.169965	0.174993	0.334631	0.326749	0.582106	0.572499
	222.6	0.0882544	0.0906902	0.169986	0.175138	0.335037	0.326999	0.582529	0.572876
	222.8	0.0880117	0.0907678	0.170486	0.175283	0.335398	0.32725	0.582517	0.573252
	223	0.088469	0.0908455	0.171773	0.175427	0.335709	0.3275	0.58307	0.573628
	223.2	0.0888496	0.0909232	0.172435	0.175572	0.335515	0.327751	0.583221	0.574004
	223.4	0.0879612	0.0910008	0.172705	0.175716	0.335782	0.328001	0.583765	0.57438
	223.6	0.0879642	0.0910785	0.173607	0.175861	0.33635	0.328252	0.583692	0.574756
	223.8	0.088061	0.0911562	0.174262	0.176005	0.337538	0.328502	0.583396	0.575131
	224	0.0886628	0.0912338	0.174633	0.17615	0.338312	0.328752	0.583595	0.575506
	224.2	0.0881758	0.0913114	0.174324	0.176294	0.338294	0.329002	0.584033	0.575881
	224.4	0.088523	0.0913891	0.174447	0.176439	0.338865	0.329252	0.584157	0.576256
	224.6	0.0878656	0.0914667	0.173873	0.176583	0.339591	0.329502	0.584825	0.576631
	224.8	0.0874768	0.0915443	0.173274	0.176728	0.340187	0.329752	0.58543	0.577005
	225	0.0875035	0.0916219	0.17278	0.176872	0.341237	0.330002	0.585279	0.577379
	225.2	0.0882954	0.0916995	0.172186	0.177016	0.341758	0.330252	0.585937	0.577753
	225.4	0.0889479	0.0917771	0.17186	0.177161	0.342246	0.330502	0.586458	0.578127
	225.6	0.0895505	0.0918547	0.171211	0.177305	0.342862	0.330751	0.58742	0.578501
	225.8	0.0884823	0.0919323	0.170287	0.177449	0.342796	0.331001	0.587416	0.578874
	226	0.0882951	0.0920098	0.170304	0.177594	0.342742	0.331251	0.588249	0.579247
	226.2	0.0876157	0.0920874	0.170238	0.177738	0.342899	0.3315	0.589451	0.57962
	226.4	0.087532	0.092165	0.170334	0.177882	0.342317	0.331749	0.589952	0.579993
	226.6	0.0865303	0.0922425	0.170867	0.178026	0.34239	0.331999	0.590304	0.580366
	226.8	0.0863028	0.0923201	0.171008	0.178171	0.341431	0.332248	0.590524	0.580738
	227	0.0871504	0.0923976	0.171658	0.178315	0.341021	0.332497	0.591479	0.58111
	227.2	0.0871294	0.0924752	0.171677	0.178459	0.340791	0.332746	0.591712	0.581482
	227.4	0.0866047	0.0925527	0.171867	0.178603	0.341421	0.332995	0.591897	0.581854
	227.6	0.0876084	0.0926302	0.172762	0.178747	0.340784	0.333244	0.591376	0.582225
	227.8	0.0873714	0.0927077	0.17246	0.178891	0.340589	0.333493	0.591252	0.582597
	228	0.0877647	0.0927852	0.172484	0.179035	0.340286	0.333742	0.592026	0.582968
	228.2	0.0886446	0.0928627	0.172439	0.179179	0.340416	0.333991	0.591995	0.583339
	228.4	0.0897226	0.0929402	0.172856	0.179323	0.341054	0.334239	0.592634	0.58371
	228.6	0.0898921	0.0930177	0.172304	0.179467	0.34144	0.334488	0.593352	0.58408
	228.8	0.0903928	0.0930952	0.17236	0.179611	0.342221	0.334737	0.59275	0.584451
	229	0.0927113	0.0931727	0.172242	0.179755	0.343545	0.334985	0.592502	0.584821
	229.2	0.0936352	0.0932501	0.172904	0.179899	0.344316	0.335234	0.592021	0.585191
	229.4	0.0933439	0.0933276	0.173316	0.180043	0.34434	0.335482	0.592419	0.585561
	229.6	0.0936844	0.0934051	0.172282	0.180187	0.344775	0.33573	0.59377	0.58593
	229.8	0.0939301	0.0934825	0.171961	0.180331	0.344768	0.335978	0.593872	0.5863
	230	0.0934937	0.09356	0.172383	0.180475	0.345634	0.336227	0.594682	0.586669
	230.2	0.0927883	0.0936374	0.172921	0.180619	0.34593	0.336475	0.595552	0.587038
	230.4	0.0928918	0.0937148	0.172913	0.180762	0.345193	0.336723	0.596164	0.587407
	230.6	0.0924009	0.0937922	0.17322	0.180906	0.345082	0.336971	0.596998	0.587775
	230.8	0.092536	0.0938697	0.173216	0.18105	0.345165	0.337218	0.598247	0.588144
	231	0.0937589	0.0939471	0.173342	0.181194	0.345461	0.337466	0.598882	0.588512
	231.2	0.0927525	0.0940245	0.173058	0.181337	0.345272	0.337714	0.599542	0.58888
	231.4	0.0916605	0.0941019	0.173201	0.181481	0.345818	0.337962	0.599682	0.589248
	231.6	0.0919939	0.0941793	0.173613	0.181625	0.345882	0.338209	0.600159	0.589615
	231.8	0.0912942	0.0942566	0.173251	0.181768	0.346159	0.338457	0.600133	0.589983
	232	0.0914407	0.094334	0.173632	0.181912	0.346182	0.338704	0.600222	0.59035
	232.2	0.0914729	0.0944114	0.174312	0.182056	0.346973	0.338951	0.600979	0.590717
	232.4	0.091172	0.0944888	0.175038	0.182199	0.347403	0.339199	0.601461	0.591084
	232.6	0.0913232	0.0945661	0.175032	0.182343	0.348001	0.339446	0.601411	0.591451
	232.8	0.0920059	0.0946435	0.175866	0.182486	0.348258	0.339693	0.600955	0.591817
	233	0.0930714	0.0947208	0.176038	0.18263	0.349109	0.33994	0.601279	0.592183
	233.2	0.094129	0.0947982	0.177139	0.182773	0.349249	0.340187	0.600735	0.592549
	233.4	0.094405	0.0948755	0.176959	0.182917	0.349705	0.340434	0.601291	0.592915
	233.6	0.0944385	0.0949528	0.176499	0.18306	0.350066	0.340681	0.601584	0.593281
	233.8	0.0940079	0.0950301	0.176842	0.183204	0.350105	0.340928	0.600715	0.593646
	234	0.0934246	0.0951074	0.177006	0.183347	0.350762	0.341175	0.600171	0.594012
	234.2	0.0938062	0.0951847	0.177945	0.18349	0.350911	0.341422	0.600319	0.594377
	234.4	0.0941997	0.095262	0.177755	0.183634	0.35085	0.341668	0.600836	0.594742
	234.6	0.0942757	0.0953393	0.178232	0.183777	0.351358	0.341915	0.600543	0.595106
	234.8	0.0943752	0.0954166	0.178161	0.183921	0.351647	0.342161	0.601054	0.595471
	235	0.0944905	0.0954939	0.17831	0.184064	0.351806	0.342408	0.601332	0.595835
	235.2	0.0930427	0.0955712	0.178097	0.184207	0.351619	0.342654	0.602554	0.596199
	235.4	0.0931423	0.0956484	0.178346	0.18435	0.352042	0.3429	0.603056	0.596563
	235.6	0.0944318	0.0957257	0.178775	0.184494	0.35229	0.343146	0.603983	0.596927
	235.8	0.0937349	0.0958029	0.179103	0.184637	0.352635	0.343393	0.604018	0.59729
	236	0.0931713	0.0958802	0.179258	0.18478	0.353382	0.343639	0.604768	0.597654
	236.2	0.0936784	0.0959574	0.17947	0.184923	0.353675	0.343885	0.606324	0.598017
	236.4	0.0940176	0.0960347	0.17889	0.185066	0.353887	0.344131	0.606688	0.59838
	236.6	0.0945561	0.0961119	0.178262	0.18521	0.354469	0.344377	0.607722	0.598742
	236.8	0.0955648	0.0961891	0.178594	0.185353	0.354416	0.344622	0.608705	0.599105
	237	0.0953735	0.0962663	0.178223	0.185496	0.355132	0.344868	0.609736	0.599467
	237.2	0.0959535	0.0963435	0.178104	0.185639	0.355417	0.345114	0.609314	0.599829
	237.4	0.0956093	0.0964207	0.177419	0.185782	0.354959	0.345359	0.60951	0.600191
	237.6	0.0942411	0.0964979	0.177984	0.185925	0.354793	0.345605	0.609359	0.600553
	237.8	0.0937901	0.0965751	0.178289	0.186068	0.354769	0.34585	0.609237	0.600915
	238	0.0938	0.0966523	0.17832	0.186211	0.355718	0.346096	0.609644	0.601276
	238.2	0.094721	0.0967295	0.179595	0.186354	0.356466	0.346341	0.61042	0.601637
	238.4	0.0947108	0.0968066	0.179807	0.186497	0.356279	0.346586	0.610595	0.601998
	238.6	0.0952048	0.0968838	0.179954	0.18664	0.35666	0.346832	0.610496	0.602359
	238.8	0.0951386	0.0969609	0.180261	0.186783	0.356814	0.347077	0.611254	0.60272
	239	0.0946611	0.0970381	0.181187	0.186926	0.35645	0.347322	0.611595	0.60308
	239.2	0.0949392	0.0971152	0.182016	0.187068	0.356045	0.347567	0.612318	0.60344
	239.4	0.0952972	0.0971924	0.182507	0.187211	0.356873	0.347812	0.612552	0.6038
	239.6	0.0960779	0.0972695	0.182886	0.187354	0.357712	0.348056	0.612986	0.60416
	239.8	0.0962202	0.0973466	0.182845	0.187497	0.358516	0.348301	0.613212	0.60452
	240	0.0967102	0.0974237	0.182363	0.18764	0.3586	0.348546	0.61365	0.604879
	240.2	0.096604	0.0975008	0.182269	0.187782	0.357965	0.348791	0.614681	0.605239
	240.4	0.0964534	0.0975779	0.181625	0.187925	0.358398	0.349035	0.614935	0.605598
	240.6	0.0964245	0.097655	0.181875	0.188068	0.358699	0.34928	0.614907	0.605956
	240.8	0.0961227	0.0977321	0.18184	0.188211	0.358188	0.349524	0.615142	0.606315
	241	0.0956448	0.0978092	0.180889	0.188353	0.357952	0.349768	0.615544	0.606674
	241.2	0.0964342	0.0978863	0.180315	0.188496	0.35829	0.350013	0.615088	0.607032
	241.4	0.0958534	0.0979633	0.180213	0.188638	0.35842	0.350257	0.615591	0.60739
	241.6	0.0947273	0.0980404	0.18067	0.188781	0.359208	0.350501	0.615594	0.607748
	241.8	0.0948665	0.0981175	0.180633	0.188924	0.360024	0.350745	0.616221	0.608106
	242	0.0946877	0.0981945	0.181207	0.189066	0.361206	0.350989	0.616593	0.608463
	242.2	0.0943213	0.0982715	0.18163	0.189209	0.361271	0.351233	0.616994	0.608821
	242.4	0.0939374	0.0983486	0.181335	0.189351	0.360967	0.351477	0.617553	0.609178
	242.6	0.0939245	0.0984256	0.181502	0.189494	0.361475	0.351721	0.617712	0.609535
	242.8	0.0940477	0.0985026	0.182203	0.189636	0.361483	0.351965	0.618036	0.609891
	243	0.0940819	0.0985797	0.182658	0.189779	0.361939	0.352208	0.618113	0.610248
	243.2	0.094462	0.0986567	0.183414	0.189921	0.362569	0.352452	0.617989	0.610604
	243.4	0.0948489	0.0987337	0.183945	0.190064	0.362989	0.352696	0.618945	0.610961
	243.6	0.0958259	0.0988107	0.18417	0.190206	0.363711	0.352939	0.619579	0.611317
	243.8	0.0963946	0.0988876	0.184918	0.190348	0.363911	0.353183	0.619786	0.611672
	244	0.0963098	0.0989646	0.185356	0.190491	0.363878	0.353426	0.619775	0.612028
	244.2	0.0956223	0.0990416	0.185804	0.190633	0.363518	0.353669	0.619704	0.612383
	244.4	0.0961771	0.0991186	0.185294	0.190775	0.36299	0.353912	0.618459	0.612739
	244.6	0.0960131	0.0991955	0.185697	0.190918	0.363455	0.354156	0.618666	0.613094
	244.8	0.0965756	0.0992725	0.185432	0.19106	0.363189	0.354399	0.619218	0.613449
	245	0.0972054	0.0993495	0.184992	0.191202	0.363666	0.354642	0.61978	0.613803
	245.2	0.0974375	0.0994264	0.1847	0.191344	0.365183	0.354885	0.619878	0.614158
	245.4	0.0969685	0.0995033	0.184501	0.191487	0.365797	0.355128	0.619929	0.614512
	245.6	0.0968424	0.0995803	0.18429	0.191629	0.365879	0.35537	0.620729	0.614866
	245.8	0.0962873	0.0996572	0.184096	0.191771	0.365879	0.355613	0.621505	0.61522
	246	0.0952962	0.0997341	0.184148	0.191913	0.365636	0.355856	0.622285	0.615574
	246.2	0.0946591	0.099811	0.183394	0.192055	0.364817	0.356098	0.624048	0.615927
	246.4	0.0957036	0.0998879	0.183502	0.192197	0.36517	0.356341	0.625426	0.616281
	246.6	0.0963138	0.0999648	0.183995	0.192339	0.365649	0.356583	0.62603	0.616634
	246.8	0.0971254	0.100042	0.183615	0.192481	0.365895	0.356826	0.626566	0.616987
	247	0.0972608	0.100119	0.183745	0.192623	0.366035	0.357068	0.627264	0.61734
	247.2	0.0974984	0.100195	0.184418	0.192765	0.365795	0.35731	0.628814	0.617692
	247.4	0.0979663	0.100272	0.184868	0.192907	0.365584	0.357553	0.630038	0.618045
	247.6	0.0981097	0.100349	0.18524	0.193049	0.365959	0.357795	0.630498	0.618397
	247.8	0.0976083	0.100426	0.185314	0.193191	0.365383	0.358037	0.630101	0.618749
	248	0.0968947	0.100503	0.185479	0.193333	0.365181	0.358279	0.630391	0.619101
	248.2	0.0964767	0.10058	0.18572	0.193475	0.365444	0.358521	0.630736	0.619452
	248.4	0.0969678	0.100657	0.186041	0.193617	0.36564	0.358763	0.630434	0.619804
	248.6	0.0966816	0.100733	0.18707	0.193759	0.366529	0.359004	0.6309	0.620155
	248.8	0.0970372	0.10081	0.187079	0.193901	0.367089	0.359246	0.630814	0.620506
	249	0.0960715	0.100887	0.187354	0.194043	0.367378	0.359488	0.630402	0.620857
	249.2	0.0958591	0.100964	0.187192	0.194184	0.368158	0.35973	0.629735	0.621208
	249.4	0.0951219	0.101041	0.187981	0.194326	0.367972	0.359971	0.628996	0.621558
	249.6	0.0952437	0.101118	0.188407	0.194468	0.368271	0.360213	0.629286	0.621909
	249.8	0.0951142	0.101194	0.188372	0.19461	0.368106	0.360454	0.628372	0.622259
	250	0.0957997	0.101271	0.188378	0.194751	0.369678	0.360695	0.628568	0.622609
	250.2	0.096689	0.101348	0.188401	0.194893	0.369937	0.360937	0.62878	0.622958
	250.4	0.0976614	0.101425	0.18884	0.195035	0.371639	0.361178	0.629235	0.623308
	250.6	0.0979885	0.101501	0.18872	0.195176	0.371964	0.361419	0.628623	0.623657
	250.8	0.0981017	0.101578	0.188569	0.195318	0.371698	0.36166	0.628309	0.624007
	251	0.0982298	0.101655	0.188906	0.19546	0.372102	0.361901	0.628653	0.624356
	251.2	0.0983406	0.101732	0.189003	0.195601	0.372165	0.362142	0.629543	0.624704
	251.4	0.0983252	0.101808	0.188851	0.195743	0.372407	0.362383	0.630012	0.625053
	251.6	0.0976377	0.101885	0.188149	0.195884	0.372006	0.362624	0.630779	0.625402
	251.8	0.0969366	0.101962	0.187886	0.196026	0.371751	0.362864	0.631378	0.62575
	252	0.0965567	0.102039	0.188961	0.196167	0.372263	0.363105	0.632066	0.626098
	252.2	0.0966476	0.102115	0.189665	0.196309	0.372997	0.363345	0.632438	0.626446
	252.4	0.0966366	0.102192	0.190222	0.19645	0.372971	0.363586	0.632748	0.626793
	252.6	0.0965596	0.102269	0.19018	0.196592	0.37278	0.363826	0.633707	0.627141
	252.8	0.0965706	0.102345	0.189642	0.196733	0.372247	0.364067	0.634779	0.627488
	253	0.0967332	0.102422	0.189771	0.196874	0.371703	0.364307	0.635275	0.627836
	253.2	0.0973755	0.102499	0.18975	0.197016	0.37215	0.364547	0.636414	0.628182
	253.4	0.0981149	0.102575	0.190313	0.197157	0.372196	0.364788	0.636963	0.628529
	253.6	0.0990939	0.102652	0.190562	0.197298	0.371971	0.365028	0.637818	0.628876
	253.8	0.0990472	0.102729	0.190276	0.19744	0.372237	0.365268	0.637931	0.629222
	254	0.09988	0.102805	0.190625	0.197581	0.37394	0.365508	0.63921	0.629568
	254.2	0.100197	0.102882	0.191235	0.197722	0.37376	0.365748	0.640245	0.629915
	254.4	0.100431	0.102959	0.191431	0.197864	0.374569	0.365988	0.640238	0.63026
	254.6	0.100046	0.103035	0.191929	0.198005	0.374733	0.366227	0.63938	0.630606
	254.8	0.100097	0.103112	0.192548	0.198146	0.3749	0.366467	0.640245	0.630952
	255	0.0999638	0.103189	0.193305	0.198287	0.375458	0.366707	0.640362	0.631297
	255.2	0.0997169	0.103265	0.192834	0.198428	0.37611	0.366946	0.640843	0.631642
	255.4	0.099428	0.103342	0.191936	0.19857	0.376821	0.367186	0.641418	0.631987
	255.6	0.098416	0.103418	0.191759	0.198711	0.377221	0.367425	0.640648	0.632332
	255.8	0.0987771	0.103495	0.191955	0.198852	0.377748	0.367665	0.640003	0.632676
	256	0.0988197	0.103572	0.192485	0.198993	0.378443	0.367904	0.639916	0.633021
	256.2	0.0986086	0.103648	0.19228	0.199134	0.379488	0.368143	0.639703	0.633365
	256.4	0.0993994	0.103725	0.191749	0.199275	0.379777	0.368383	0.640754	0.633709
	256.6	0.100393	0.103801	0.190696	0.199416	0.37977	0.368622	0.641537	0.634053
	256.8	0.100661	0.103878	0.190227	0.199557	0.37996	0.368861	0.642102	0.634396
	257	0.101365	0.103955	0.190034	0.199698	0.380305	0.3691	0.642442	0.63474
	257.2	0.101174	0.104031	0.190807	0.199839	0.380782	0.369339	0.643221	0.635083
	257.4	0.1028	0.104108	0.191229	0.19998	0.380512	0.369578	0.642887	0.635426
	257.6	0.103346	0.104184	0.191593	0.200121	0.38083	0.369816	0.643874	0.635769
	257.8	0.104177	0.104261	0.191896	0.200262	0.381032	0.370055	0.644964	0.636112
	258	0.104822	0.104337	0.19267	0.200402	0.381619	0.370294	0.646297	0.636454
	258.2	0.104748	0.104414	0.193043	0.200543	0.381297	0.370532	0.646725	0.636797
	258.4	0.105145	0.10449	0.193625	0.200684	0.38183	0.370771	0.646434	0.637139
	258.6	0.104443	0.104567	0.194504	0.200825	0.382217	0.371009	0.646352	0.637481
	258.8	0.10503	0.104643	0.194638	0.200966	0.381639	0.371248	0.647359	0.637823
	259	0.105145	0.10472	0.194886	0.201106	0.381313	0.371486	0.647534	0.638164
	259.2	0.104829	0.104796	0.193997	0.201247	0.381985	0.371724	0.647649	0.638506
	259.4	0.103647	0.104873	0.194548	0.201388	0.381762	0.371963	0.647526	0.638847
	259.6	0.10298	0.104949	0.195005	0.201529	0.382249	0.372201	0.647067	0.639188
	259.8	0.102858	0.105026	0.195021	0.201669	0.382211	0.372439	0.647422	0.639529
	260	0.102697	0.105102	0.195448	0.20181	0.382342	0.372677	0.648263	0.63987
	260.2	0.102138	0.105179	0.195869	0.201951	0.382965	0.372915	0.648887	0.64021
	260.4	0.10185	0.105255	0.195947	0.202091	0.383054	0.373153	0.650282	0.64055
	260.6	0.101111	0.105331	0.195778	0.202232	0.383358	0.37339	0.649712	0.640891
	260.8	0.100875	0.105408	0.196094	0.202372	0.383534	0.373628	0.649654	0.641231
	261	0.101352	0.105484	0.196415	0.202513	0.384341	0.373866	0.649626	0.64157
	261.2	0.101337	0.105561	0.196425	0.202653	0.384648	0.374103	0.649725	0.64191
	261.4	0.102474	0.105637	0.195309	0.202794	0.384628	0.374341	0.649636	0.642249
	261.6	0.102052	0.105714	0.194629	0.202934	0.385655	0.374578	0.650498	0.642589
	261.8	0.102472	0.10579	0.194141	0.203075	0.386004	0.374816	0.651266	0.642928
	262	0.10243	0.105866	0.193809	0.203215	0.387203	0.375053	0.651114	0.643267
	262.2	0.102698	0.105943	0.193422	0.203356	0.387289	0.37529	0.651208	0.643605
	262.4	0.103762	0.106019	0.19338	0.203496	0.387901	0.375528	0.650534	0.643944
	262.6	0.103681	0.106096	0.192774	0.203637	0.387543	0.375765	0.650544	0.644282
	262.8	0.104262	0.106172	0.192457	0.203777	0.387249	0.376002	0.651141	0.64462
	263	0.104528	0.106248	0.192456	0.203917	0.387315	0.376239	0.651813	0.644958
	263.2	0.104547	0.106325	0.192832	0.204058	0.387677	0.376476	0.651934	0.645296
	263.4	0.103435	0.106401	0.193461	0.204198	0.387967	0.376713	0.652259	0.645634
	263.6	0.103354	0.106477	0.193779	0.204338	0.388236	0.37695	0.653396	0.645971
	263.8	0.102628	0.106554	0.194738	0.204478	0.387737	0.377186	0.654061	0.646309
	264	0.102536	0.10663	0.195337	0.204619	0.38736	0.377423	0.655077	0.646646
	264.2	0.102512	0.106706	0.196293	0.204759	0.386945	0.37766	0.655705	0.646983
	264.4	0.101965	0.106783	0.19683	0.204899	0.38648	0.377896	0.656379	0.647319
	264.6	0.101894	0.106859	0.197567	0.205039	0.386476	0.378133	0.655858	0.647656
	264.8	0.102196	0.106935	0.19804	0.205179	0.386515	0.378369	0.656242	0.647992
	265	0.102273	0.107012	0.199079	0.20532	0.386598	0.378605	0.656661	0.648328
	265.2	0.101715	0.107088	0.199014	0.20546	0.386261	0.378842	0.656713	0.648664
	265.4	0.101618	0.107164	0.198386	0.2056	0.387333	0.379078	0.656633	0.649
	265.6	0.102546	0.10724	0.198453	0.20574	0.388788	0.379314	0.656733	0.649336
	265.8	0.103939	0.107317	0.198389	0.20588	0.389811	0.37955	0.657201	0.649671
	266	0.104308	0.107393	0.198918	0.20602	0.389975	0.379786	0.657405	0.650007
	266.2	0.105035	0.107469	0.198232	0.20616	0.389831	0.380022	0.656982	0.650342
	266.4	0.10593	0.107545	0.198057	0.2063	0.390653	0.380258	0.657017	0.650677
	266.6	0.106067	0.107622	0.197829	0.20644	0.390978	0.380494	0.656984	0.651011
	266.8	0.106739	0.107698	0.198207	0.20658	0.39127	0.38073	0.657486	0.651346
	267	0.107191	0.107774	0.198679	0.20672	0.391125	0.380965	0.658322	0.65168
	267.2	0.106792	0.10785	0.199192	0.20686	0.390953	0.381201	0.659036	0.652014
	267.4	0.105564	0.107927	0.198046	0.207	0.391103	0.381436	0.659443	0.652348
	267.6	0.105528	0.108003	0.198146	0.207139	0.391204	0.381672	0.660223	0.652682
	267.8	0.105721	0.108079	0.198353	0.207279	0.390835	0.381907	0.660809	0.653016
	268	0.106017	0.108155	0.197627	0.207419	0.390431	0.382143	0.661623	0.653349
	268.2	0.105985	0.108231	0.198025	0.207559	0.389793	0.382378	0.662608	0.653683
	268.4	0.105239	0.108308	0.198103	0.207699	0.390212	0.382613	0.663603	0.654016
	268.6	0.105037	0.108384	0.198512	0.207838	0.390105	0.382848	0.663907	0.654349
	268.8	0.105036	0.10846	0.198873	0.207978	0.390403	0.383084	0.664736	0.654682
	269	0.104568	0.108536	0.199068	0.208118	0.390107	0.383319	0.665799	0.655014
	269.2	0.104944	0.108612	0.199394	0.208258	0.390844	0.383554	0.666267	0.655347
	269.4	0.104764	0.108688	0.199172	0.208397	0.391573	0.383789	0.666429	0.655679
	269.6	0.104747	0.108765	0.199957	0.208537	0.392108	0.384023	0.667118	0.656011
	269.8	0.103935	0.108841	0.200267	0.208676	0.392974	0.384258	0.667592	0.656343
	270	0.103363	0.108917	0.200301	0.208816	0.392733	0.384493	0.667278	0.656675
	270.2	0.103013	0.108993	0.200174	0.208956	0.393141	0.384728	0.666395	0.657006
	270.4	0.103315	0.109069	0.201214	0.209095	0.393211	0.384962	0.667135	0.657337
	270.6	0.103024	0.109145	0.201735	0.209235	0.393319	0.385197	0.666686	0.657669
	270.8	0.10285	0.109221	0.202895	0.209374	0.393645	0.385431	0.667175	0.658
	271	0.102341	0.109297	0.203707	0.209514	0.39369	0.385665	0.666833	0.65833
	271.2	0.101992	0.109374	0.203833	0.209653	0.393717	0.3859	0.666916	0.658661
	271.4	0.101708	0.10945	0.203045	0.209793	0.394662	0.386134	0.666722	0.658992
	271.6	0.102122	0.109526	0.203566	0.209932	0.396469	0.386368	0.666965	0.659322
	271.8	0.102836	0.109602	0.203582	0.210072	0.396837	0.386602	0.666564	0.659652
	272	0.102967	0.109678	0.203769	0.210211	0.397235	0.386836	0.666375	0.659982
	272.2	0.103566	0.109754	0.204048	0.21035	0.397848	0.38707	0.6664	0.660312
	272.4	0.103968	0.10983	0.203534	0.21049	0.398787	0.387304	0.666817	0.660641
	272.6	0.104313	0.109906	0.202984	0.210629	0.398907	0.387538	0.666836	0.660971
	272.8	0.104065	0.109982	0.202959	0.210768	0.398803	0.387772	0.667278	0.6613
	273	0.104272	0.110058	0.203263	0.210908	0.398289	0.388006	0.668126	0.661629
	273.2	0.104812	0.110134	0.203945	0.211047	0.398225	0.388239	0.668492	0.661958
	273.4	0.104773	0.11021	0.203695	0.211186	0.398428	0.388473	0.668825	0.662287
	273.6	0.1045	0.110286	0.203584	0.211326	0.398491	0.388707	0.669735	0.662615
	273.8	0.104731	0.110362	0.203858	0.211465	0.399088	0.38894	0.670353	0.662943
	274	0.10515	0.110438	0.203916	0.211604	0.398743	0.389173	0.671085	0.663272
	274.2	0.105531	0.110514	0.204645	0.211743	0.398435	0.389407	0.671975	0.6636
	274.4	0.10624	0.11059	0.204745	0.211882	0.398476	0.38964	0.673029	0.663927
	274.6	0.106283	0.110666	0.20471	0.212021	0.399837	0.389873	0.673481	0.664255
	274.8	0.105795	0.110742	0.204926	0.21216	0.400511	0.390106	0.673489	0.664583
	275	0.105967	0.110818	0.205424	0.2123	0.400282	0.39034	0.673419	0.66491
	275.2	0.106222	0.110894	0.205546	0.212439	0.400545	0.390573	0.67419	0.665237
	275.4	0.106597	0.11097	0.205288	0.212578	0.401466	0.390806	0.674642	0.665564
	275.6	0.107697	0.111046	0.204759	0.212717	0.402127	0.391038	0.675054	0.665891
	275.8	0.108102	0.111122	0.204896	0.212856	0.402217	0.391271	0.675108	0.666217
	276	0.108224	0.111198	0.205032	0.212995	0.402196	0.391504	0.674816	0.666544
	276.2	0.108648	0.111274	0.204873	0.213134	0.401831	0.391737	0.674687	0.66687
	276.4	0.1089	0.11135	0.204361	0.213273	0.401364	0.391969	0.675327	0.667196
	276.6	0.108786	0.111426	0.204506	0.213412	0.400634	0.392202	0.674649	0.667522
	276.8	0.108327	0.111502	0.205187	0.21355	0.399841	0.392434	0.67478	0.667848
	277	0.108688	0.111578	0.205494	0.213689	0.39923	0.392667	0.675822	0.668173
	277.2	0.108714	0.111653	0.205708	0.213828	0.399046	0.392899	0.675217	0.668499
	277.4	0.109033	0.111729	0.20617	0.213967	0.399485	0.393132	0.675571	0.668824
	277.6	0.109071	0.111805	0.206573	0.214106	0.399026	0.393364	0.67601	0.669149
	277.8	0.109073	0.111881	0.208011	0.214245	0.399736	0.393596	0.675665	0.669474
	278	0.108674	0.111957	0.208398	0.214383	0.400242	0.393828	0.675723	0.669798
	278.2	0.109076	0.112033	0.208967	0.214522	0.400024	0.39406	0.675737	0.670123
	278.4	0.108675	0.112109	0.208985	0.214661	0.401074	0.394292	0.676369	0.670447
	278.6	0.10841	0.112185	0.209064	0.2148	0.401596	0.394524	0.67619	0.670771
	278.8	0.108417	0.11226	0.208866	0.214938	0.402442	0.394756	0.676117	0.671095
	279	0.10911	0.112336	0.209045	0.215077	0.403175	0.394988	0.676871	0.671419
	279.2	0.110522	0.112412	0.208066	0.215216	0.403778	0.39522	0.67738	0.671743
	279.4	0.111011	0.112488	0.207709	0.215354	0.404138	0.395451	0.678291	0.672066
	279.6	0.111357	0.112564	0.207078	0.215493	0.404426	0.395683	0.67902	0.67239
	279.8	0.110837	0.11264	0.207301	0.215631	0.405479	0.395914	0.679437	0.672713
	280	0.111188	0.112715	0.20712	0.21577	0.404886	0.396146	0.679378	0.673036
	280.2	0.111252	0.112791	0.206508	0.215909	0.404968	0.396377	0.680252	0.673358
	280.4	0.110865	0.112867	0.205479	0.216047	0.405605	0.396609	0.681626	0.673681
	280.6	0.110429	0.112943	0.206007	0.216186	0.405318	0.39684	0.682661	0.674003
	280.8	0.109906	0.113019	0.205859	0.216324	0.406069	0.397071	0.683253	0.674326
	281	0.110769	0.113094	0.206489	0.216463	0.40624	0.397302	0.68362	0.674648
	281.2	0.110779	0.11317	0.206692	0.216601	0.406689	0.397533	0.683053	0.67497
	281.4	0.110453	0.113246	0.206787	0.216739	0.407654	0.397764	0.684564	0.675291
	281.6	0.110349	0.113322	0.207259	0.216878	0.40756	0.397995	0.685286	0.675613
	281.8	0.109812	0.113397	0.207968	0.217016	0.408005	0.398226	0.685386	0.675934
	282	0.109883	0.113473	0.208381	0.217155	0.408325	0.398457	0.685604	0.676256
	282.2	0.111195	0.113549	0.209228	0.217293	0.408586	0.398688	0.685981	0.676577
	282.4	0.111249	0.113625	0.209365	0.217431	0.409315	0.398918	0.686678	0.676898
	282.6	0.111756	0.1137	0.210353	0.21757	0.409736	0.399149	0.686123	0.677218
	282.8	0.113219	0.113776	0.210474	0.217708	0.410769	0.39938	0.686234	0.677539
	283	0.114286	0.113852	0.210772	0.217846	0.410422	0.39961	0.685644	0.677859
	283.2	0.115076	0.113928	0.211194	0.217984	0.409913	0.399841	0.684948	0.678179
	283.4	0.11499	0.114003	0.211441	0.218123	0.409528	0.400071	0.684799	0.678499
	283.6	0.115419	0.114079	0.21115	0.218261	0.409938	0.400301	0.684533	0.678819
	283.8	0.114516	0.114155	0.211443	0.218399	0.409992	0.400532	0.684141	0.679139
	284	0.114479	0.11423	0.211137	0.218537	0.409087	0.400762	0.684082	0.679458
	284.2	0.113532	0.114306	0.210628	0.218675	0.409718	0.400992	0.684351	0.679778
	284.4	0.112621	0.114382	0.210506	0.218813	0.40984	0.401222	0.68507	0.680097
	284.6	0.112892	0.114457	0.210632	0.218951	0.40976	0.401452	0.685512	0.680416
	284.8	0.112546	0.114533	0.21067	0.21909	0.410668	0.401682	0.685197	0.680735
	285	0.112074	0.114609	0.210795	0.219228	0.410349	0.401912	0.685803	0.681053
	285.2	0.111486	0.114684	0.210092	0.219366	0.410546	0.402142	0.686867	0.681372
	285.4	0.110606	0.11476	0.21017	0.219504	0.411243	0.402371	0.688817	0.68169
	285.6	0.110528	0.114836	0.210115	0.219642	0.411499	0.402601	0.690074	0.682008
	285.8	0.110666	0.114911	0.210282	0.21978	0.411725	0.402831	0.690312	0.682326
	286	0.11132	0.114987	0.210988	0.219918	0.4127	0.40306	0.690677	0.682644
	286.2	0.112148	0.115062	0.211092	0.220056	0.413754	0.40329	0.691638	0.682962
	286.4	0.112026	0.115138	0.211151	0.220193	0.414101	0.403519	0.692635	0.683279
	286.6	0.111767	0.115214	0.212048	0.220331	0.415093	0.403748	0.692365	0.683597
	286.8	0.112648	0.115289	0.21202	0.220469	0.415012	0.403978	0.692357	0.683914
	287	0.113153	0.115365	0.212441	0.220607	0.41533	0.404207	0.692157	0.684231
	287.2	0.113352	0.11544	0.212506	0.220745	0.416151	0.404436	0.692441	0.684547
	287.4	0.113091	0.115516	0.212424	0.220883	0.416517	0.404665	0.692484	0.684864
	287.6	0.112992	0.115592	0.212673	0.22102	0.416323	0.404894	0.692452	0.68518
	287.8	0.112381	0.115667	0.213132	0.221158	0.415461	0.405123	0.691898	0.685497
	288	0.113003	0.115743	0.213616	0.221296	0.41527	0.405352	0.691609	0.685813
	288.2	0.112947	0.115818	0.214119	0.221434	0.415039	0.405581	0.691458	0.686129
	288.4	0.113236	0.115894	0.214029	0.221571	0.415265	0.40581	0.691811	0.686444
	288.6	0.113277	0.115969	0.214003	0.221709	0.41506	0.406039	0.692225	0.68676
	288.8	0.11318	0.116045	0.214417	0.221847	0.414331	0.406267	0.692549	0.687076
	289	0.113844	0.11612	0.214369	0.221984	0.413824	0.406496	0.692918	0.687391
	289.2	0.114043	0.116196	0.21393	0.222122	0.41413	0.406724	0.694352	0.687706
	289.4	0.113692	0.116271	0.213202	0.22226	0.414737	0.406953	0.695475	0.688021
	289.6	0.114185	0.116347	0.212497	0.222397	0.41495	0.407181	0.6959	0.688336
	289.8	0.11417	0.116422	0.212742	0.222535	0.414891	0.40741	0.695521	0.68865
	290	0.113684	0.116498	0.213194	0.222672	0.415512	0.407638	0.695985	0.688965
	290.2	0.113617	0.116573	0.213219	0.22281	0.415906	0.407866	0.6966	0.689279
	290.4	0.113529	0.116649	0.213699	0.222947	0.416325	0.408094	0.696855	0.689593
	290.6	0.113266	0.116724	0.214088	0.223085	0.416942	0.408322	0.696992	0.689907
	290.8	0.114631	0.1168	0.214077	0.223222	0.416398	0.40855	0.697511	0.690221
	291	0.114597	0.116875	0.213879	0.22336	0.417053	0.408778	0.697276	0.690534
	291.2	0.113905	0.116951	0.213466	0.223497	0.417513	0.409006	0.696924	0.690848
	291.4	0.113154	0.117026	0.214324	0.223634	0.417772	0.409234	0.696399	0.691161
	291.6	0.112968	0.117102	0.21447	0.223772	0.417728	0.409462	0.695603	0.691474
	291.8	0.113385	0.117177	0.214556	0.223909	0.417904	0.409689	0.695011	0.691787
	292	0.113604	0.117252	0.215311	0.224047	0.418465	0.409917	0.695352	0.692099
	292.2	0.11383	0.117328	0.215682	0.224184	0.418866	0.410145	0.695515	0.692412
	292.4	0.114496	0.117403	0.215592	0.224321	0.419291	0.410372	0.695545	0.692724
	292.6	0.114877	0.117479	0.215494	0.224458	0.419283	0.4106	0.696115	0.693037
	292.8	0.114963	0.117554	0.214492	0.224596	0.419401	0.410827	0.697137	0.693349
	293	0.115315	0.117629	0.214737	0.224733	0.420361	0.411054	0.697422	0.693661
	293.2	0.114752	0.117705	0.214134	0.22487	0.421109	0.411282	0.698822	0.693972
	293.4	0.115009	0.11778	0.21361	0.225007	0.421545	0.411509	0.699392	0.694284
	293.6	0.115538	0.117856	0.21365	0.225144	0.421628	0.411736	0.699111	0.694595
	293.8	0.11486	0.117931	0.214276	0.225282	0.422222	0.411963	0.699408	0.694907
	294	0.114452	0.118006	0.215286	0.225419	0.422332	0.41219	0.700269	0.695218
	294.2	0.114797	0.118082	0.215987	0.225556	0.422643	0.412417	0.70079	0.695529
	294.4	0.115372	0.118157	0.216668	0.225693	0.423337	0.412644	0.701334	0.695839
	294.6	0.115879	0.118232	0.216278	0.22583	0.423264	0.412871	0.702458	0.69615
	294.8	0.116117	0.118308	0.215903	0.225967	0.422869	0.413097	0.703144	0.69646
	295	0.115567	0.118383	0.216344	0.226104	0.423268	0.413324	0.703135	0.69677
	295.2	0.115359	0.118458	0.217496	0.226241	0.423602	0.413551	0.703508	0.697081
	295.4	0.114918	0.118534	0.219181	0.226378	0.423535	0.413777	0.70427	0.69739
	295.6	0.114536	0.118609	0.219788	0.226515	0.42332	0.414004	0.705003	0.6977
	295.8	0.115027	0.118684	0.219722	0.226652	0.423184	0.41423	0.706896	0.69801
	296	0.115386	0.11876	0.220101	0.226789	0.423572	0.414457	0.708056	0.698319
	296.2	0.115779	0.118835	0.220422	0.226926	0.42344	0.414683	0.70858	0.698628
	296.4	0.11631	0.11891	0.219452	0.227063	0.423344	0.414909	0.708973	0.698937
	296.6	0.116228	0.118985	0.219289	0.2272	0.423896	0.415135	0.709651	0.699246
	296.8	0.115876	0.119061	0.219306	0.227336	0.423388	0.415362	0.709599	0.699555
	297	0.116597	0.119136	0.219984	0.227473	0.423405	0.415588	0.709032	0.699864
	297.2	0.117166	0.119211	0.21954	0.22761	0.423182	0.415814	0.708903	0.700172
	297.4	0.117296	0.119286	0.219538	0.227747	0.423152	0.41604	0.70895	0.70048
	297.6	0.117783	0.119362	0.219539	0.227884	0.424603	0.416265	0.707951	0.700788
	297.8	0.117566	0.119437	0.219949	0.22802	0.424863	0.416491	0.707837	0.701096
	298	0.117633	0.119512	0.220359	0.228157	0.425056	0.416717	0.707621	0.701404
	298.2	0.117842	0.119587	0.220269	0.228294	0.425809	0.416943	0.707265	0.701712
	298.4	0.118064	0.119663	0.220259	0.22843	0.426485	0.417168	0.707449	0.702019
	298.6	0.117671	0.119738	0.219941	0.228567	0.426523	0.417394	0.707618	0.702326
	298.8	0.116952	0.119813	0.22038	0.228704	0.426847	0.417619	0.707593	0.702634
	299	0.116493	0.119888	0.221381	0.22884	0.427375	0.417845	0.707522	0.70294
	299.2	0.115707	0.119963	0.222284	0.228977	0.427892	0.41807	0.707884	0.703247
	299.4	0.114683	0.120039	0.222569	0.229113	0.428262	0.418296	0.70882	0.703554
	299.6	0.114032	0.120114	0.222451	0.22925	0.428942	0.418521	0.70963	0.70386
	299.8	0.113478	0.120189	0.221965	0.229387	0.429523	0.418746	0.710672	0.704167
	300.009	0.113478	0.120262	0.221965	0.229514	0.429523	0.418954	0.710672	0.704462
	300.209	0.113371	0.120259	0.221794	0.229509	0.428711	0.418945	0.70989	0.704447
	300.409	0.114078	0.120257	0.221186	0.229504	0.428199	0.418936	0.70916	0.704433
	300.609	0.11502	0.120254	0.22117	0.229499	0.427739	0.418928	0.708859	0.704418
	300.809	0.11564	0.120252	0.220592	0.229494	0.427015	0.418919	0.708767	0.704403
	301.009	0.115447	0.120249	0.220285	0.22949	0.426785	0.41891	0.708518	0.704389
	301.209	0.115851	0.120247	0.220197	0.229485	0.426186	0.418902	0.7088	0.704374
	301.409	0.115389	0.120244	0.220036	0.22948	0.424757	0.418893	0.708762	0.70436
	301.609	0.115491	0.120242	0.219862	0.229475	0.424572	0.418884	0.708194	0.704345
	301.809	0.11553	0.120239	0.21991	0.229471	0.423892	0.418876	0.70808	0.70433
	302.009	0.114726	0.120237	0.220011	0.229466	0.423484	0.418867	0.708155	0.704316
	302.209	0.113976	0.120234	0.220722	0.229461	0.423158	0.418858	0.708529	0.704301
	302.409	0.115005	0.120232	0.221441	0.229456	0.422759	0.418849	0.709169	0.704286
	302.609	0.115603	0.120229	0.221911	0.229452	0.423159	0.418841	0.709359	0.704272
	302.809	0.115607	0.120227	0.222893	0.229447	0.423728	0.418832	0.709734	0.704257
	303.009	0.116166	0.120224	0.222709	0.229442	0.423621	0.418823	0.709595	0.704242
	303.209	0.116894	0.120222	0.22232	0.229437	0.424528	0.418815	0.708992	0.704228
	303.409	0.116346	0.120219	0.222734	0.229432	0.425432	0.418806	0.708776	0.704213
	303.609	0.115835	0.120217	0.222991	0.229428	0.425222	0.418797	0.709737	0.704199
	303.809	0.116176	0.120214	0.223807	0.229423	0.425625	0.418789	0.70977	0.704184
	304.009	0.115179	0.120212	0.224119	0.229418	0.425775	0.41878	0.709684	0.704169
	304.209	0.114551	0.120209	0.222967	0.229413	0.425321	0.418771	0.708958	0.704155
	304.409	0.11471	0.120207	0.222829	0.229409	0.424889	0.418762	0.709022	0.70414
	304.609	0.114113	0.120204	0.223102	0.229404	0.424378	0.418754	0.709774	0.704125
	304.809	0.113589	0.120202	0.221729	0.229399	0.424574	0.418745	0.710071	0.704111
	305.009	0.112734	0.120199	0.221311	0.229394	0.424359	0.418736	0.710732	0.704096
	305.209	0.112225	0.120197	0.220482	0.22939	0.423906	0.418728	0.711323	0.704081
	305.409	0.111008	0.120194	0.219716	0.229385	0.423668	0.418719	0.711049	0.704067
	305.609	0.111307	0.120192	0.218913	0.22938	0.424129	0.41871	0.710315	0.704052
	305.809	0.111138	0.120189	0.218412	0.229375	0.423284	0.418701	0.710655	0.704038
	306.009	0.110131	0.120187	0.217906	0.229371	0.423715	0.418693	0.710713	0.704023
	306.209	0.109889	0.120184	0.217767	0.229366	0.423878	0.418684	0.710498	0.704008
	306.409	0.111263	0.120182	0.217661	0.229361	0.423501	0.418675	0.710841	0.703994
	306.609	0.110867	0.120179	0.217921	0.229356	0.424201	0.418667	0.71011	0.703979
	306.809	0.110938	0.120177	0.217925	0.229351	0.424384	0.418658	0.710796	0.703964
	307.009	0.112586	0.120174	0.217333	0.229347	0.424306	0.418649	0.710435	0.70395
	307.209	0.113637	0.120172	0.217127	0.229342	0.424419	0.418641	0.710563	0.703935
	307.409	0.114943	0.120169	0.217386	0.229337	0.424646	0.418632	0.710898	0.703921
	307.609	0.116775	0.120167	0.217522	0.229332	0.424254	0.418623	0.710762	0.703906
	307.809	0.118136	0.120164	0.217735	0.229328	0.424547	0.418614	0.710103	0.703891
	308.009	0.117943	0.120162	0.21723	0.229323	0.42466	0.418606	0.709519	0.703877
	308.209	0.118605	0.120159	0.216843	0.229318	0.424062	0.418597	0.709359	0.703862
	308.409	0.119266	0.120157	0.216893	0.229313	0.42326	0.418588	0.708945	0.703847
	308.609	0.119386	0.120154	0.216197	0.229309	0.424102	0.41858	0.709293	0.703833
	308.809	0.119208	0.120152	0.215574	0.229304	0.42486	0.418571	0.709421	0.703818
	309.009	0.118631	0.120149	0.216101	0.229299	0.424779	0.418562	0.709482	0.703804
	309.209	0.118504	0.120147	0.215872	0.229294	0.425711	0.418554	0.709336	0.703789
	309.409	0.118358	0.120144	0.215589	0.229289	0.426463	0.418545	0.708642	0.703774
	309.609	0.117614	0.120142	0.214653	0.229285	0.426779	0.418536	0.708375	0.70376
	309.809	0.116458	0.120139	0.21477	0.22928	0.426999	0.418528	0.708562	0.703745
	310.009	0.115086	0.120137	0.215117	0.229275	0.426854	0.418519	0.708819	0.70373
	310.209	0.114817	0.120134	0.216362	0.22927	0.426621	0.41851	0.70828	0.703716
	310.409	0.113885	0.120132	0.217108	0.229266	0.426023	0.418501	0.708444	0.703701
	310.609	0.111917	0.120129	0.217094	0.229261	0.425734	0.418493	0.708182	0.703687
	310.809	0.111509	0.120127	0.216942	0.229256	0.424813	0.418484	0.708834	0.703672
	311.009	0.112233	0.120124	0.217295	0.229251	0.424325	0.418475	0.708947	0.703657
	311.209	0.111809	0.120122	0.217299	0.229247	0.423469	0.418467	0.7088	0.703643
	311.409	0.112866	0.120119	0.217946	0.229242	0.423476	0.418458	0.708696	0.703628
	311.609	0.112927	0.120117	0.218699	0.229237	0.422474	0.418449	0.707805	0.703613
	311.809	0.112697	0.120114	0.218605	0.229232	0.421543	0.418441	0.707619	0.703599
	312.009	0.111987	0.120112	0.218402	0.229228	0.421252	0.418432	0.706855	0.703584
	312.209	0.113033	0.120109	0.219049	0.229223	0.420968	0.418423	0.706231	0.70357
	312.409	0.112968	0.120107	0.219152	0.229218	0.419499	0.418414	0.704961	0.703555
	312.609	0.112955	0.120104	0.218985	0.229213	0.419779	0.418406	0.704433	0.70354
	312.809	0.113921	0.120102	0.219773	0.229209	0.419054	0.418397	0.703757	0.703526
	313.009	0.115468	0.120099	0.220343	0.229204	0.419296	0.418388	0.703327	0.703511
	313.209	0.116356	0.120097	0.21968	0.229199	0.418933	0.41838	0.703041	0.703496
	313.409	0.116691	0.120094	0.219192	0.229194	0.419353	0.418371	0.703318	0.703482
	313.609	0.116216	0.120092	0.218909	0.229189	0.419285	0.418362	0.704162	0.703467
	313.809	0.116852	0.120089	0.218997	0.229185	0.419508	0.418354	0.70384	0.703453
	314.009	0.11767	0.120087	0.218997	0.22918	0.41884	0.418345	0.703525	0.703438
	314.209	0.117821	0.120084	0.218762	0.229175	0.419408	0.418336	0.703432	0.703423
	314.409	0.116282	0.120082	0.217456	0.22917	0.419278	0.418328	0.703162	0.703409
	314.609	0.116701	0.120079	0.216263	0.229166	0.419765	0.418319	0.702912	0.703394
	314.809	0.117138	0.120077	0.215813	0.229161	0.420015	0.41831	0.703163	0.703379
	315.009	0.116616	0.120074	0.215547	0.229156	0.420955	0.418301	0.703318	0.703365
	315.209	0.115769	0.120072	0.215592	0.229151	0.420908	0.418293	0.70288	0.70335
	315.409	0.115289	0.120069	0.216324	0.229147	0.42132	0.418284	0.703321	0.703336
	315.609	0.113317	0.120067	0.216161	0.229142	0.421905	0.418275	0.702961	0.703321
	315.809	0.113172	0.120064	0.216172	0.229137	0.422631	0.418267	0.703414	0.703306
	316.009	0.112538	0.120062	0.215966	0.229132	0.423124	0.418258	0.703583	0.703292
	316.209	0.112858	0.120059	0.216652	0.229128	0.423363	0.418249	0.704024	0.703277
	316.409	0.112197	0.120057	0.216707	0.229123	0.42206	0.418241	0.703933	0.703263
	316.609	0.112368	0.120054	0.216705	0.229118	0.422139	0.418232	0.704359	0.703248
	316.809	0.11262	0.120052	0.217955	0.229113	0.42176	0.418223	0.704337	0.703233
	317.009	0.112988	0.120049	0.218229	0.229109	0.421646	0.418215	0.704903	0.703219
	317.209	0.11303	0.120047	0.2175	0.229104	0.420752	0.418206	0.705367	0.703204
	317.409	0.113685	0.120044	0.218154	0.229099	0.421835	0.418197	0.705941	0.703189
	317.609	0.113458	0.120042	0.218487	0.229094	0.420973	0.418188	0.705155	0.703175
	317.809	0.113881	0.120039	0.218372	0.229089	0.420117	0.41818	0.703894	0.70316
	318.009	0.114541	0.120037	0.218551	0.229085	0.419233	0.418171	0.703491	0.703146
	318.209	0.114178	0.120034	0.218117	0.22908	0.419253	0.418162	0.704039	0.703131
	318.409	0.114141	0.120032	0.217801	0.229075	0.41913	0.418154	0.703425	0.703116
	318.609	0.114669	0.120029	0.217215	0.22907	0.419497	0.418145	0.703856	0.703102
	318.809	0.114191	0.120027	0.217509	0.229066	0.419007	0.418136	0.70421	0.703087
	319.009	0.113891	0.120024	0.21677	0.229061	0.418505	0.418128	0.70391	0.703073
	319.209	0.113322	0.120022	0.216909	0.229056	0.418798	0.418119	0.703859	0.703058
	319.409	0.112388	0.120019	0.216833	0.229051	0.41859	0.41811	0.704799	0.703043
	319.609	0.111562	0.120017	0.215955	0.229047	0.419389	0.418102	0.705899	0.703029
	319.809	0.111803	0.120014	0.216991	0.229042	0.419464	0.418093	0.705915	0.703014
	320.009	0.111013	0.120012	0.216275	0.229037	0.41878	0.418084	0.706739	0.703
	320.209	0.110983	0.120009	0.216417	0.229032	0.419409	0.418075	0.706553	0.702985
	320.409	0.11145	0.120007	0.216748	0.229028	0.418358	0.418067	0.706792	0.70297
	320.609	0.111485	0.120004	0.217859	0.229023	0.418511	0.418058	0.707026	0.702956
	320.809	0.111718	0.120002	0.217983	0.229018	0.419164	0.418049	0.706574	0.702941
	321.009	0.112191	0.119999	0.218257	0.229013	0.419729	0.418041	0.70658	0.702926
	321.209	0.112391	0.119997	0.218227	0.229009	0.420258	0.418032	0.705647	0.702912
	321.409	0.112799	0.119994	0.219146	0.229004	0.420402	0.418023	0.704157	0.702897
	321.609	0.112908	0.119992	0.219331	0.228999	0.419846	0.418015	0.703156	0.702883
	321.809	0.114314	0.119989	0.218892	0.228994	0.419808	0.418006	0.702699	0.702868
	322.009	0.115429	0.119987	0.218541	0.22899	0.420108	0.417997	0.702213	0.702853
	322.209	0.115829	0.119984	0.218659	0.228985	0.420916	0.417989	0.702429	0.702839
	322.409	0.116345	0.119982	0.218631	0.22898	0.420812	0.41798	0.702093	0.702824
	322.609	0.116409	0.119979	0.218279	0.228975	0.421015	0.417971	0.702667	0.70281
	322.809	0.116819	0.119977	0.217911	0.22897	0.419962	0.417963	0.70299	0.702795
	323.009	0.117238	0.119975	0.217442	0.228966	0.420428	0.417954	0.703286	0.70278
	323.209	0.116466	0.119972	0.217264	0.228961	0.421389	0.417945	0.703293	0.702766
	323.409	0.115259	0.11997	0.21722	0.228956	0.421353	0.417936	0.703983	0.702751
	323.609	0.115425	0.119967	0.216854	0.228951	0.421529	0.417928	0.704865	0.702737
	323.809	0.115232	0.119965	0.216568	0.228947	0.421058	0.417919	0.704991	0.702722
	324.009	0.114965	0.119962	0.215541	0.228942	0.421367	0.41791	0.705319	0.702707
	324.209	0.114357	0.11996	0.2153	0.228937	0.421869	0.417902	0.705338	0.702693
	324.409	0.115069	0.119957	0.215077	0.228932	0.421916	0.417893	0.706	0.702678
	324.609	0.114034	0.119955	0.215132	0.228928	0.422702	0.417884	0.706299	0.702664
	324.809	0.11382	0.119952	0.214353	0.228923	0.423005	0.417876	0.705996	0.702649
	325.009	0.113557	0.11995	0.214919	0.228918	0.423439	0.417867	0.705616	0.702634
	325.209	0.113687	0.119947	0.215002	0.228913	0.423102	0.417858	0.704886	0.70262
	325.409	0.113554	0.119945	0.214892	0.228909	0.422839	0.41785	0.704361	0.702605
	325.609	0.114022	0.119942	0.21488	0.228904	0.422037	0.417841	0.704047	0.702591
	325.809	0.113954	0.11994	0.214686	0.228899	0.420782	0.417832	0.702947	0.702576
	326.009	0.11325	0.119937	0.215174	0.228894	0.419731	0.417824	0.702296	0.702561
	326.209	0.113034	0.119935	0.216194	0.22889	0.418987	0.417815	0.702515	0.702547
	326.409	0.112998	0.119932	0.21581	0.228885	0.417984	0.417806	0.702559	0.702532
	326.609	0.112607	0.11993	0.215961	0.22888	0.417301	0.417798	0.70254	0.702518
	326.809	0.112443	0.119927	0.216289	0.228875	0.416816	0.417789	0.702284	0.702503
	327.009	0.112241	0.119925	0.216807	0.228871	0.417589	0.41778	0.701441	0.702488
	327.209	0.111657	0.119922	0.217413	0.228866	0.417283	0.417771	0.700802	0.702474
	327.409	0.111486	0.11992	0.217062	0.228861	0.41703	0.417763	0.700968	0.702459
	327.609	0.112062	0.119917	0.216805	0.228856	0.416324	0.417754	0.701186	0.702445
	327.809	0.111719	0.119915	0.21678	0.228852	0.416801	0.417745	0.700605	0.70243
	328.009	0.111885	0.119912	0.217019	0.228847	0.417844	0.417737	0.699735	0.702415
	328.209	0.11145	0.11991	0.217255	0.228842	0.41764	0.417728	0.699944	0.702401
	328.409	0.111376	0.119907	0.218071	0.228837	0.417724	0.417719	0.700182	0.702386
	328.609	0.111225	0.119905	0.218443	0.228833	0.417523	0.417711	0.700456	0.702372
	328.809	0.111783	0.119902	0.218415	0.228828	0.418437	0.417702	0.700713	0.702357
	329.009	0.111618	0.1199	0.218966	0.228823	0.418438	0.417693	0.700167	0.702342
	329.209	0.111933	0.119897	0.219269	0.228818	0.418675	0.417685	0.699615	0.702328
	329.409	0.112254	0.119895	0.219158	0.228814	0.417839	0.417676	0.699738	0.702313
	329.609	0.112032	0.119892	0.220177	0.228809	0.41681	0.417667	0.699381	0.702299
	329.809	0.112221	0.11989	0.220806	0.228804	0.416706	0.417659	0.699662	0.702284
	330.009	0.113172	0.119887	0.220444	0.228799	0.416856	0.41765	0.700157	0.702269
	330.209	0.113684	0.119885	0.220479	0.228794	0.41676	0.417641	0.700592	0.702255
	330.409	0.113865	0.119882	0.219775	0.22879	0.416944	0.417633	0.70171	0.70224
	330.609	0.114295	0.11988	0.219662	0.228785	0.416542	0.417624	0.700954	0.702226
	330.809	0.115373	0.119877	0.218994	0.22878	0.416974	0.417615	0.700836	0.702211
	331.009	0.115046	0.119875	0.21886	0.228775	0.416434	0.417607	0.700738	0.702196
	331.209	0.115789	0.119872	0.218781	0.228771	0.417127	0.417598	0.700836	0.702182
	331.409	0.116121	0.11987	0.217867	0.228766	0.41777	0.417589	0.701685	0.702167
	331.609	0.115571	0.119867	0.217811	0.228761	0.418169	0.417581	0.701907	0.702153
	331.809	0.115288	0.119865	0.217917	0.228756	0.419121	0.417572	0.701018	0.702138
	332.009	0.115594	0.119862	0.217716	0.228752	0.419405	0.417563	0.701077	0.702124
	332.209	0.115224	0.11986	0.218407	0.228747	0.418929	0.417555	0.701508	0.702109
	332.409	0.114972	0.119857	0.218493	0.228742	0.41975	0.417546	0.701037	0.702094
	332.609	0.115859	0.119855	0.217105	0.228737	0.420154	0.417537	0.700717	0.70208
	332.809	0.115483	0.119852	0.216596	0.228733	0.420424	0.417528	0.700386	0.702065
	333.009	0.114758	0.11985	0.21686	0.228728	0.420363	0.41752	0.699819	0.702051
	333.209	0.114949	0.119847	0.216885	0.228723	0.420581	0.417511	0.699875	0.702036
	333.409	0.114898	0.119845	0.217311	0.228718	0.420356	0.417502	0.700317	0.702021
	333.609	0.113849	0.119842	0.218029	0.228714	0.420864	0.417494	0.700168	0.702007
	333.809	0.114849	0.11984	0.217686	0.228709	0.421088	0.417485	0.700673	0.701992
	334.009	0.114861	0.119837	0.217441	0.228704	0.42078	0.417476	0.700337	0.701978
	334.209	0.114719	0.119835	0.217869	0.228699	0.420883	0.417468	0.700473	0.701963
	334.409	0.114433	0.119832	0.217597	0.228695	0.42092	0.417459	0.700896	0.701948
	334.609	0.115088	0.11983	0.217506	0.22869	0.420517	0.41745	0.6994	0.701934
	334.809	0.115039	0.119827	0.217561	0.228685	0.419986	0.417442	0.699805	0.701919
	335.009	0.114149	0.119825	0.219027	0.22868	0.419908	0.417433	0.699879	0.701905
	335.209	0.115518	0.119823	0.219091	0.228676	0.420479	0.417424	0.699558	0.70189
	335.409	0.115319	0.11982	0.220164	0.228671	0.42026	0.417416	0.700294	0.701876
	335.609	0.115283	0.119818	0.220297	0.228666	0.420046	0.417407	0.699602	0.701861
	335.809	0.115741	0.119815	0.220141	0.228661	0.420352	0.417398	0.699408	0.701846
	336.009	0.115986	0.119813	0.220305	0.228657	0.419978	0.41739	0.699411	0.701832
	336.209	0.115887	0.11981	0.220607	0.228652	0.420176	0.417381	0.699603	0.701817
	336.409	0.116467	0.119808	0.219879	0.228647	0.420467	0.417372	0.699295	0.701803
	336.609	0.116219	0.119805	0.219159	0.228642	0.41997	0.417364	0.699594	0.701788
	336.809	0.115098	0.119803	0.219039	0.228638	0.419916	0.417355	0.699887	0.701773
	337.009	0.115439	0.1198	0.218032	0.228633	0.420644	0.417346	0.700334	0.701759
	337.209	0.115691	0.119798	0.217413	0.228628	0.420887	0.417338	0.700856	0.701744
	337.409	0.11533	0.119795	0.217321	0.228623	0.421125	0.417329	0.701166	0.70173
	337.609	0.115016	0.119793	0.217227	0.228619	0.420984	0.41732	0.70129	0.701715
	337.809	0.115435	0.11979	0.216515	0.228614	0.421509	0.417312	0.701012	0.701701
	338.009	0.114678	0.119788	0.216657	0.228609	0.420968	0.417303	0.70075	0.701686
	338.209	0.11503	0.119785	0.21702	0.228604	0.421418	0.417294	0.700798	0.701671
	338.409	0.114748	0.119783	0.217312	0.2286	0.420582	0.417286	0.700236	0.701657
	338.609	0.114638	0.11978	0.217987	0.228595	0.419925	0.417277	0.699251	0.701642
	338.809	0.113775	0.119778	0.218392	0.22859	0.419433	0.417268	0.698939	0.701628
	339.009	0.114505	0.119775	0.219127	0.228585	0.419743	0.41726	0.698394	0.701613
	339.209	0.114841	0.119773	0.219479	0.228581	0.419401	0.417251	0.698187	0.701598
	339.409	0.115159	0.11977	0.219549	0.228576	0.419004	0.417242	0.69838	0.701584
	339.609	0.115911	0.119768	0.21927	0.228571	0.41872	0.417234	0.698222	0.701569
	339.809	0.115501	0.119765	0.21891	0.228566	0.418338	0.417225	0.697952	0.701555
	340.009	0.115203	0.119763	0.219349	0.228562	0.418169	0.417216	0.697743	0.70154
	340.209	0.114984	0.11976	0.218511	0.228557	0.418708	0.417208	0.69866	0.701526
	340.409	0.115374	0.119758	0.217313	0.228552	0.417938	0.417199	0.698964	0.701511
	340.609	0.114522	0.119755	0.21707	0.228547	0.41772	0.41719	0.699551	0.701496
	340.809	0.115137	0.119753	0.216384	0.228543	0.418026	0.417182	0.699756	0.701482
	341.009	0.116148	0.11975	0.215742	0.228538	0.418714	0.417173	0.699757	0.701467
	341.209	0.115577	0.119748	0.216323	0.228533	0.419134	0.417164	0.699876	0.701453
	341.409	0.114746	0.119745	0.216126	0.228528	0.418363	0.417156	0.70029	0.701438
	341.609	0.114721	0.119743	0.215958	0.228524	0.418186	0.417147	0.700512	0.701424
	341.809	0.114062	0.11974	0.215978	0.228519	0.417581	0.417138	0.700216	0.701409
	342.009	0.113379	0.119738	0.216281	0.228514	0.417429	0.41713	0.700277	0.701394
	342.209	0.113435	0.119735	0.216401	0.228509	0.418524	0.417121	0.700396	0.70138
	342.409	0.112486	0.119733	0.216257	0.228505	0.418605	0.417112	0.699062	0.701365
	342.609	0.111736	0.11973	0.216483	0.2285	0.419513	0.417104	0.698632	0.701351
	342.809	0.111793	0.119728	0.216573	0.228495	0.419927	0.417095	0.698266	0.701336
	343.009	0.111907	0.119725	0.217403	0.22849	0.420366	0.417086	0.69851	0.701321
	343.209	0.11055	0.119723	0.21758	0.228486	0.420075	0.417078	0.698712	0.701307
	343.409	0.111193	0.11972	0.217084	0.228481	0.420497	0.417069	0.698862	0.701292
	343.609	0.111661	0.119718	0.217494	0.228476	0.420379	0.41706	0.698612	0.701278
	343.809	0.110362	0.119715	0.217481	0.228471	0.420115	0.417052	0.699016	0.701263
	344.009	0.110244	0.119713	0.217393	0.228467	0.420663	0.417043	0.699748	0.701249
	344.209	0.110539	0.119711	0.217193	0.228462	0.420314	0.417034	0.700049	0.701234
	344.409	0.110489	0.119708	0.217009	0.228457	0.419646	0.417026	0.700182	0.701219
	344.609	0.110736	0.119706	0.217309	0.228452	0.419548	0.417017	0.700386	0.701205
	344.809	0.111975	0.119703	0.217203	0.228448	0.419501	0.417008	0.699899	0.70119
	345.009	0.112785	0.119701	0.217516	0.228443	0.419154	0.417	0.699143	0.701176
	345.209	0.112626	0.119698	0.217058	0.228438	0.417229	0.416991	0.698921	0.701161
	345.409	0.11323	0.119696	0.216165	0.228433	0.416187	0.416982	0.698787	0.701147
	345.609	0.114003	0.119693	0.215972	0.228429	0.415609	0.416974	0.697726	0.701132
	345.809	0.114177	0.119691	0.214965	0.228424	0.415186	0.416965	0.696659	0.701117
	346.009	0.114789	0.119688	0.213773	0.228419	0.4159	0.416956	0.6967	0.701103
	346.209	0.115242	0.119686	0.214283	0.228414	0.416223	0.416948	0.696571	0.701088
	346.409	0.115311	0.119683	0.214414	0.22841	0.41527	0.416939	0.696254	0.701074
	346.609	0.115273	0.119681	0.214197	0.228405	0.415149	0.41693	0.696637	0.701059
	346.809	0.115106	0.119678	0.214194	0.2284	0.415655	0.416922	0.696645	0.701045
	347.009	0.114476	0.119676	0.214956	0.228395	0.41627	0.416913	0.696688	0.70103
	347.209	0.11431	0.119673	0.215204	0.228391	0.416981	0.416904	0.696756	0.701015
	347.409	0.115534	0.119671	0.215788	0.228386	0.417579	0.416896	0.696896	0.701001
	347.609	0.114913	0.119668	0.216377	0.228381	0.417481	0.416887	0.696288	0.700986
	347.809	0.113463	0.119666	0.216887	0.228376	0.417707	0.416878	0.696602	0.700972
	348.009	0.113851	0.119663	0.216713	0.228372	0.418582	0.41687	0.695946	0.700957
	348.209	0.11338	0.119661	0.217233	0.228367	0.418535	0.416861	0.695633	0.700943
	348.409	0.112289	0.119658	0.217515	0.228362	0.41897	0.416852	0.695932	0.700928
	348.609	0.113204	0.119656	0.21818	0.228357	0.418874	0.416844	0.695934	0.700914
	348.809	0.11407	0.119653	0.218046	0.228353	0.418881	0.416835	0.695549	0.700899
	349.009	0.113837	0.119651	0.218266	0.228348	0.418848	0.416826	0.695027	0.700884
	349.209	0.114041	0.119648	0.217773	0.228343	0.418318	0.416818	0.695426	0.70087
	349.409	0.114477	0.119646	0.217822	0.228338	0.419321	0.416809	0.695134	0.700855
	349.609	0.114869	0.119643	0.217291	0.228334	0.419682	0.4168	0.694763	0.700841
	349.809	0.114687	0.119641	0.216437	0.228329	0.419878	0.416792	0.695281	0.700826
	350.009	0.115313	0.119638	0.216386	0.228324	0.419866	0.416783	0.696054	0.700812
	350.209	0.114424	0.119636	0.217395	0.22832	0.419892	0.416774	0.696571	0.700797
	350.409	0.114346	0.119633	0.216523	0.228315	0.419462	0.416766	0.697453	0.700782
	350.609	0.114593	0.119631	0.215903	0.22831	0.419704	0.416757	0.698198	0.700768
	350.809	0.11524	0.119628	0.217027	0.228305	0.420485	0.416748	0.698141	0.700753
	351.009	0.115532	0.119626	0.21782	0.228301	0.420291	0.41674	0.698537	0.700739
	351.209	0.116034	0.119623	0.217494	0.228296	0.420135	0.416731	0.698437	0.700724
	351.409	0.115658	0.119621	0.217478	0.228291	0.419157	0.416722	0.698542	0.70071
	351.609	0.114576	0.119619	0.217912	0.228286	0.419102	0.416714	0.698285	0.700695
	351.809	0.115142	0.119616	0.217438	0.228282	0.418021	0.416705	0.698751	0.700681
	352.009	0.115402	0.119614	0.217349	0.228277	0.417641	0.416696	0.698204	0.700666
	352.209	0.114182	0.119611	0.218275	0.228272	0.417207	0.416688	0.698458	0.700651
	352.409	0.114915	0.119609	0.21859	0.228267	0.417186	0.416679	0.699166	0.700637
	352.609	0.115125	0.119606	0.218544	0.228263	0.417079	0.41667	0.699423	0.700622
	352.809	0.114091	0.119604	0.21804	0.228258	0.417626	0.416662	0.699978	0.700608
	353.009	0.113234	0.119601	0.217545	0.228253	0.418018	0.416653	0.700025	0.700593
	353.209	0.113826	0.119599	0.217682	0.228248	0.418451	0.416644	0.700284	0.700579
	353.409	0.112866	0.119596	0.216941	0.228244	0.419056	0.416636	0.699863	0.700564
	353.609	0.11328	0.119594	0.215442	0.228239	0.419833	0.416627	0.699582	0.700549
	353.809	0.112854	0.119591	0.214777	0.228234	0.419948	0.416618	0.699159	0.700535
	354.009	0.113249	0.119589	0.215048	0.228229	0.419346	0.41661	0.698422	0.70052
	354.209	0.112883	0.119586	0.214892	0.228225	0.419727	0.416601	0.698259	0.700506
	354.409	0.113935	0.119584	0.214153	0.22822	0.41967	0.416592	0.697795	0.700491
	354.609	0.1138	0.119581	0.214512	0.228215	0.419932	0.416584	0.696979	0.700477
	354.809	0.113878	0.119579	0.215243	0.22821	0.420313	0.416575	0.695881	0.700462
	355.009	0.113693	0.119576	0.214783	0.228206	0.420125	0.416566	0.695975	0.700448
	355.209	0.113262	0.119574	0.214345	0.228201	0.41936	0.416558	0.695397	0.700433
	355.409	0.112196	0.119571	0.2151	0.228196	0.41883	0.416549	0.695669	0.700418
	355.609	0.112387	0.119569	0.215159	0.228191	0.419023	0.41654	0.695535	0.700404
	355.809	0.113445	0.119566	0.21461	0.228187	0.418897	0.416532	0.695773	0.700389
	356.009	0.11308	0.119564	0.215348	0.228182	0.419928	0.416523	0.695501	0.700375
	356.209	0.112881	0.119561	0.215343	0.228177	0.420419	0.416515	0.696346	0.70036
	356.409	0.113336	0.119559	0.215382	0.228172	0.42101	0.416506	0.697695	0.700346
	356.609	0.11199	0.119556	0.215197	0.228168	0.421065	0.416497	0.698313	0.700331
	356.809	0.111494	0.119554	0.214542	0.228163	0.42148	0.416489	0.699041	0.700317
	357.009	0.111688	0.119551	0.213895	0.228158	0.421343	0.41648	0.698597	0.700302
	357.209	0.111695	0.119549	0.214302	0.228154	0.421658	0.416471	0.698756	0.700287
	357.409	0.111258	0.119546	0.21363	0.228149	0.421559	0.416463	0.699218	0.700273
	357.609	0.112766	0.119544	0.213374	0.228144	0.421306	0.416454	0.698852	0.700258
	357.809	0.113307	0.119541	0.214183	0.228139	0.420186	0.416445	0.698315	0.700244
	358.009	0.114672	0.119539	0.215523	0.228135	0.418821	0.416437	0.698325	0.700229
	358.209	0.115035	0.119537	0.214545	0.22813	0.418689	0.416428	0.697833	0.700215
	358.409	0.114863	0.119534	0.21432	0.228125	0.41755	0.416419	0.697149	0.7002
	358.609	0.114159	0.119532	0.214856	0.22812	0.41712	0.416411	0.696198	0.700186
	358.809	0.114815	0.119529	0.214204	0.228116	0.416188	0.416402	0.695855	0.700171
	359.009	0.114984	0.119527	0.214891	0.228111	0.415028	0.416393	0.69574	0.700156
	359.209	0.114402	0.119524	0.215121	0.228106	0.414842	0.416385	0.695503	0.700142
	359.409	0.114775	0.119522	0.215416	0.228101	0.415619	0.416376	0.694869	0.700127
	359.609	0.116088	0.119519	0.214868	0.228097	0.416193	0.416367	0.694217	0.700113
	359.809	0.116176	0.119517	0.215329	0.228092	0.41603	0.416359	0.694053	0.700098
	360.009	0.115471	0.119514	0.215807	0.228087	0.416657	0.41635	0.693872	0.700084
	360.209	0.115312	0.119512	0.215651	0.228082	0.416597	0.416341	0.694207	0.700069
	360.409	0.11535	0.119509	0.21605	0.228078	0.417001	0.416333	0.69418	0.700055
	360.609	0.114662	0.119507	0.215999	0.228073	0.417458	0.416324	0.694053	0.70004
	360.809	0.1151	0.119504	0.216033	0.228068	0.418445	0.416315	0.694028	0.700026
	361.009	0.114858	0.119502	0.216699	0.228063	0.418996	0.416307	0.693238	0.700011
	361.209	0.114265	0.119499	0.216713	0.228059	0.419953	0.416298	0.693147	0.699996
	361.409	0.114771	0.119497	0.217046	0.228054	0.419786	0.41629	0.693058	0.699982
	361.609	0.114853	0.119494	0.216958	0.228049	0.419822	0.416281	0.692775	0.699967
	361.809	0.114372	0.119492	0.217486	0.228044	0.419559	0.416272	0.692928	0.699953
	362.009	0.114198	0.119489	0.217305	0.22804	0.41891	0.416264	0.693082	0.699938
	362.209	0.113529	0.119487	0.216095	0.228035	0.418623	0.416255	0.69263	0.699924
	362.409	0.112352	0.119484	0.215712	0.22803	0.418537	0.416246	0.692006	0.699909
	362.609	0.11235	0.119482	0.216598	0.228026	0.418355	0.416238	0.691519	0.699895
	362.809	0.113236	0.119479	0.216882	0.228021	0.418561	0.416229	0.691776	0.69988
	363.009	0.112428	0.119477	0.217311	0.228016	0.41881	0.41622	0.692705	0.699866
	363.209	0.111964	0.119474	0.216898	0.228011	0.419392	0.416212	0.693087	0.699851
	363.409	0.112574	0.119472	0.216794	0.228007	0.419387	0.416203	0.693457	0.699836
	363.609	0.112576	0.119469	0.217235	0.228002	0.418703	0.416194	0.693567	0.699822
	363.809	0.113481	0.119467	0.217912	0.227997	0.418407	0.416186	0.69423	0.699807
	364.009	0.113645	0.119464	0.218355	0.227992	0.419531	0.416177	0.694792	0.699793
	364.209	0.114359	0.119462	0.218306	0.227988	0.419331	0.416168	0.694766	0.699778
	364.409	0.114447	0.11946	0.218673	0.227983	0.420249	0.41616	0.695191	0.699764
	364.609	0.114785	0.119457	0.218486	0.227978	0.420419	0.416151	0.695594	0.699749
	364.809	0.115848	0.119455	0.218684	0.227973	0.420066	0.416142	0.695449	0.699735
	365.009	0.116118	0.119452	0.218376	0.227969	0.419394	0.416134	0.694844	0.69972
	365.209	0.117198	0.11945	0.217843	0.227964	0.419302	0.416125	0.694769	0.699706
	365.409	0.117977	0.119447	0.217677	0.227959	0.41783	0.416117	0.694849	0.699691
	365.609	0.116894	0.119445	0.217547	0.227954	0.416988	0.416108	0.694865	0.699677
	365.809	0.117234	0.119442	0.217272	0.22795	0.41626	0.416099	0.69409	0.699662
	366.009	0.117129	0.11944	0.217142	0.227945	0.415552	0.416091	0.692896	0.699647
	366.209	0.116644	0.119437	0.21716	0.22794	0.416055	0.416082	0.692207	0.699633
	366.409	0.11626	0.119435	0.217162	0.227936	0.416706	0.416073	0.691485	0.699618
	366.609	0.116892	0.119432	0.21723	0.227931	0.41614	0.416065	0.692217	0.699604
	366.809	0.116547	0.11943	0.216824	0.227926	0.416648	0.416056	0.693121	0.699589
	367.009	0.114637	0.119427	0.216663	0.227921	0.416404	0.416047	0.6941	0.699575
	367.209	0.114423	0.119425	0.216975	0.227917	0.416546	0.416039	0.694405	0.69956
	367.409	0.11392	0.119422	0.216626	0.227912	0.416972	0.41603	0.694573	0.699546
	367.609	0.113631	0.11942	0.216808	0.227907	0.417364	0.416021	0.69393	0.699531
	367.809	0.114772	0.119417	0.215947	0.227902	0.417918	0.416013	0.69401	0.699517
	368.009	0.113038	0.119415	0.216109	0.227898	0.418624	0.416004	0.693467	0.699502
	368.209	0.111943	0.119412	0.215827	0.227893	0.41881	0.415996	0.693469	0.699488
	368.409	0.111822	0.11941	0.215803	0.227888	0.419722	0.415987	0.693955	0.699473
	368.609	0.111887	0.119407	0.215455	0.227883	0.419447	0.415978	0.694056	0.699458
	368.809	0.111436	0.119405	0.216186	0.227879	0.418612	0.41597	0.694017	0.699444
	369.009	0.111251	0.119402	0.216028	0.227874	0.418535	0.415961	0.695071	0.699429
	369.209	0.112338	0.1194	0.216337	0.227869	0.417638	0.415952	0.695315	0.699415
	369.409	0.111962	0.119397	0.216436	0.227864	0.415751	0.415944	0.695444	0.6994
	369.609	0.112132	0.119395	0.217245	0.22786	0.415336	0.415935	0.695143	0.699386
	369.809	0.113362	0.119393	0.217398	0.227855	0.415669	0.415926	0.695001	0.699371
	370.009	0.113071	0.11939	0.218704	0.22785	0.41561	0.415918	0.694962	0.699357
	370.209	0.113281	0.119388	0.219117	0.227846	0.416945	0.415909	0.695367	0.699342
	370.409	0.114858	0.119385	0.219291	0.227841	0.417408	0.4159	0.695609	0.699328
	370.609	0.114558	0.119383	0.21952	0.227836	0.417362	0.415892	0.696642	0.699313
	370.809	0.114302	0.11938	0.219732	0.227831	0.417824	0.415883	0.697271	0.699299
	371.009	0.113778	0.119378	0.219601	0.227827	0.417412	0.415874	0.697319	0.699284
	371.209	0.114361	0.119375	0.219018	0.227822	0.417889	0.415866	0.69744	0.69927
	371.409	0.114081	0.119373	0.219185	0.227817	0.418693	0.415857	0.696884	0.699255
	371.609	0.115506	0.11937	0.219147	0.227812	0.41925	0.415849	0.696652	0.69924
	371.809	0.115337	0.119368	0.218532	0.227808	0.418593	0.41584	0.69733	0.699226
	372.009	0.114877	0.119365	0.21854	0.227803	0.418943	0.415831	0.697759	0.699211
	372.209	0.115436	0.119363	0.217502	0.227798	0.419264	0.415823	0.698341	0.699197
	372.409	0.116179	0.11936	0.216442	0.227793	0.418935	0.415814	0.698499	0.699182
	372.609	0.115042	0.119358	0.216383	0.227789	0.418435	0.415805	0.698199	0.699168
	372.809	0.115122	0.119355	0.215579	0.227784	0.417624	0.415797	0.698283	0.699153
	373.009	0.116244	0.119353	0.214387	0.227779	0.416827	0.415788	0.698641	0.699139
	373.209	0.116222	0.11935	0.214672	0.227775	0.415558	0.415779	0.697331	0.699124
	373.409	0.116006	0.119348	0.214438	0.22777	0.414565	0.415771	0.696584	0.69911
	373.609	0.116486	0.119345	0.214289	0.227765	0.414766	0.415762	0.695904	0.699095
	373.809	0.115972	0.119343	0.213792	0.22776	0.414811	0.415754	0.695934	0.699081
	374.009	0.115139	0.11934	0.213899	0.227756	0.415171	0.415745	0.695651	0.699066
	374.209	0.115247	0.119338	0.213194	0.227751	0.416213	0.415736	0.695813	0.699052
	374.409	0.115416	0.119335	0.214122	0.227746	0.416258	0.415728	0.695592	0.699037
	374.609	0.113699	0.119333	0.214934	0.227741	0.416835	0.415719	0.694979	0.699023
	374.809	0.113693	0.11933	0.214318	0.227737	0.417534	0.41571	0.695271	0.699008
	375.009	0.112996	0.119328	0.214866	0.227732	0.418067	0.415702	0.69514	0.698993
	375.209	0.112395	0.119326	0.215983	0.227727	0.418974	0.415693	0.695534	0.698979
	375.409	0.11118	0.119323	0.216401	0.227722	0.419608	0.415684	0.696034	0.698964
	375.609	0.111492	0.119321	0.215924	0.227718	0.419234	0.415676	0.696608	0.69895
	375.809	0.110322	0.119318	0.216294	0.227713	0.419793	0.415667	0.696817	0.698935
	376.009	0.110769	0.119316	0.216169	0.227708	0.419565	0.415658	0.697045	0.698921
	376.209	0.111113	0.119313	0.215846	0.227704	0.418668	0.41565	0.696869	0.698906
	376.409	0.110488	0.119311	0.215777	0.227699	0.418111	0.415641	0.696935	0.698892
	376.609	0.110176	0.119308	0.216033	0.227694	0.41708	0.415633	0.696619	0.698877
	376.809	0.111887	0.119306	0.214644	0.227689	0.416317	0.415624	0.696654	0.698863
	377.009	0.112074	0.119303	0.214505	0.227685	0.416187	0.415615	0.69606	0.698848
	377.209	0.110981	0.119301	0.214674	0.22768	0.41594	0.415607	0.695423	0.698834
	377.409	0.112507	0.119298	0.21355	0.227675	0.415534	0.415598	0.694868	0.698819
	377.609	0.113378	0.119296	0.21261	0.22767	0.415718	0.415589	0.69459	0.698805
	377.809	0.113862	0.119293	0.211724	0.227666	0.415648	0.415581	0.694691	0.69879
	378.009	0.115183	0.119291	0.21133	0.227661	0.416758	0.415572	0.694366	0.698776
	378.209	0.116859	0.119288	0.210788	0.227656	0.416997	0.415563	0.694815	0.698761
	378.409	0.117258	0.119286	0.21208	0.227651	0.41719	0.415555	0.694571	0.698747
	378.609	0.117186	0.119283	0.211964	0.227647	0.418489	0.415546	0.69427	0.698732
	378.809	0.117623	0.119281	0.212056	0.227642	0.4191	0.415538	0.694973	0.698718
	379.009	0.116596	0.119278	0.213163	0.227637	0.419046	0.415529	0.694939	0.698703
	379.209	0.116042	0.119276	0.213319	0.227633	0.418851	0.41552	0.69476	0.698688
	379.409	0.115774	0.119273	0.213533	0.227628	0.418712	0.415512	0.694585	0.698674
	379.609	0.116328	0.119271	0.214586	0.227623	0.418262	0.415503	0.694178	0.698659
	379.809	0.114906	0.119269	0.215468	0.227618	0.41793	0.415494	0.694822	0.698645
	380.009	0.114144	0.119266	0.216285	0.227614	0.415894	0.415486	0.695456	0.69863
	380.209	0.113612	0.119264	0.216566	0.227609	0.415062	0.415477	0.695058	0.698616
	380.409	0.113205	0.119261	0.216237	0.227604	0.41529	0.415469	0.69608	0.698601
	380.609	0.11385	0.119259	0.216318	0.227599	0.414838	0.41546	0.69644	0.698587
	380.809	0.113934	0.119256	0.216018	0.227595	0.414848	0.415451	0.69711	0.698572
	381.009	0.113016	0.119254	0.216065	0.22759	0.414981	0.415443	0.696924	0.698558
	381.209	0.112935	0.119251	0.215882	0.227585	0.415144	0.415434	0.696763	0.698543
	381.409	0.114493	0.119249	0.215504	0.227581	0.415479	0.415425	0.695695	0.698529
	381.609	0.114651	0.119246	0.215444	0.227576	0.416221	0.415417	0.695183	0.698514
	381.809	0.115601	0.119244	0.215283	0.227571	0.417699	0.415408	0.69483	0.6985
	382.009	0.11691	0.119241	0.215584	0.227566	0.418252	0.415399	0.694509	0.698485
	382.209	0.117053	0.119239	0.21605	0.227562	0.417631	0.415391	0.694809	0.698471
	382.409	0.116288	0.119236	0.216525	0.227557	0.41791	0.415382	0.694609	0.698456
	382.609	0.116938	0.119234	0.216867	0.227552	0.418133	0.415374	0.693995	0.698442
	382.809	0.11699	0.119231	0.217783	0.227547	0.417513	0.415365	0.693698	0.698427
	383.009	0.116507	0.119229	0.217594	0.227543	0.416629	0.415356	0.693117	0.698413
	383.209	0.116866	0.119226	0.217538	0.227538	0.41666	0.415348	0.692366	0.698398
	383.409	0.116708	0.119224	0.218415	0.227533	0.415833	0.415339	0.692302	0.698384
	383.609	0.115676	0.119221	0.218453	0.227529	0.41547	0.41533	0.692273	0.698369
	383.809	0.114668	0.119219	0.21838	0.227524	0.41515	0.415322	0.69294	0.698355
	384.009	0.114691	0.119216	0.219449	0.227519	0.415121	0.415313	0.692734	0.69834
	384.209	0.114274	0.119214	0.218772	0.227514	0.415187	0.415304	0.693436	0.698326
	384.409	0.114971	0.119212	0.217744	0.22751	0.415449	0.415296	0.694492	0.698311
	384.609	0.115767	0.119209	0.217831	0.227505	0.415094	0.415287	0.694676	0.698297
	384.809	0.115449	0.119207	0.217525	0.2275	0.415049	0.415279	0.69529	0.698282
	385.009	0.116524	0.119204	0.216784	0.227495	0.415743	0.41527	0.695127	0.698268
	385.209	0.116635	0.119202	0.216385	0.227491	0.416399	0.415261	0.695176	0.698253
	385.409	0.116446	0.119199	0.216429	0.227486	0.417086	0.415253	0.694915	0.698239
	385.609	0.115738	0.119197	0.216731	0.227481	0.418193	0.415244	0.694511	0.698224
	385.809	0.116367	0.119194	0.216968	0.227477	0.417888	0.415235	0.694483	0.698209
	386.009	0.116753	0.119192	0.21804	0.227472	0.417372	0.415227	0.69496	0.698195
	386.209	0.116459	0.119189	0.217779	0.227467	0.417929	0.415218	0.696048	0.69818
	386.409	0.116113	0.119187	0.216853	0.227462	0.418197	0.41521	0.696954	0.698166
	386.609	0.116353	0.119184	0.216431	0.227458	0.418245	0.415201	0.696511	0.698151
	386.809	0.11456	0.119182	0.216652	0.227453	0.418195	0.415192	0.696687	0.698137
	387.009	0.11417	0.119179	0.216697	0.227448	0.418036	0.415184	0.696652	0.698122
	387.209	0.113493	0.119177	0.216636	0.227443	0.418355	0.415175	0.696584	0.698108
	387.409	0.112222	0.119174	0.217381	0.227439	0.418196	0.415166	0.697115	0.698093
	387.609	0.112453	0.119172	0.217004	0.227434	0.418881	0.415158	0.69704	0.698079
	387.809	0.113229	0.119169	0.216894	0.227429	0.418992	0.415149	0.697099	0.698064
	388.009	0.112784	0.119167	0.216769	0.227425	0.419221	0.415141	0.697007	0.69805
	388.209	0.112852	0.119164	0.21512	0.22742	0.418629	0.415132	0.696289	0.698035
	388.409	0.113673	0.119162	0.213563	0.227415	0.418429	0.415123	0.695238	0.698021
	388.609	0.112867	0.11916	0.214102	0.22741	0.418053	0.415115	0.695184	0.698006
	388.809	0.113347	0.119157	0.21341	0.227406	0.417417	0.415106	0.694394	0.697992
	389.009	0.114574	0.119155	0.213285	0.227401	0.417013	0.415097	0.693975	0.697977
	389.209	0.113701	0.119152	0.213124	0.227396	0.416461	0.415089	0.692834	0.697963
	389.409	0.113373	0.11915	0.213056	0.227391	0.416917	0.41508	0.692135	0.697948
	389.609	0.114066	0.119147	0.213357	0.227387	0.416239	0.415072	0.690898	0.697934
	389.809	0.114297	0.119145	0.214188	0.227382	0.415786	0.415063	0.691981	0.697919
	390.009	0.114471	0.119142	0.214439	0.227377	0.41681	0.415054	0.692552	0.697905
	390.209	0.114583	0.11914	0.213286	0.227373	0.417065	0.415046	0.693319	0.69789
	390.409	0.114408	0.119137	0.213001	0.227368	0.416074	0.415037	0.693653	0.697876
	390.609	0.114213	0.119135	0.213458	0.227363	0.416085	0.415028	0.693357	0.697861
	390.809	0.114431	0.119132	0.214194	0.227358	0.41589	0.41502	0.693685	0.697847
	391.009	0.115594	0.11913	0.214342	0.227354	0.415757	0.415011	0.694064	0.697832
	391.209	0.116018	0.119127	0.214045	0.227349	0.415628	0.415003	0.69319	0.697818
	391.409	0.116447	0.119125	0.214035	0.227344	0.416431	0.414994	0.693459	0.697803
	391.609	0.117812	0.119122	0.212939	0.227339	0.416874	0.414985	0.692752	0.697789
	391.809	0.117908	0.11912	0.212248	0.227335	0.41715	0.414977	0.692929	0.697774
	392.009	0.117533	0.119117	0.211391	0.22733	0.416836	0.414968	0.693184	0.69776
	392.209	0.118505	0.119115	0.211179	0.227325	0.416518	0.414959	0.692665	0.697745
	392.409	0.118165	0.119112	0.211489	0.227321	0.416943	0.414951	0.692909	0.697731
	392.609	0.117729	0.11911	0.212665	0.227316	0.41718	0.414942	0.693945	0.697716
	392.809	0.118614	0.119108	0.211971	0.227311	0.417282	0.414934	0.693993	0.697702
	393.009	0.118029	0.119105	0.212347	0.227306	0.41764	0.414925	0.694408	0.697687
	393.209	0.118029	0.119103	0.212893	0.227302	0.417828	0.414916	0.694663	0.697673
	393.409	0.117858	0.1191	0.212986	0.227297	0.417475	0.414908	0.695439	0.697658
	393.609	0.117651	0.119098	0.212894	0.227292	0.417112	0.414899	0.695886	0.697644
	393.809	0.116448	0.119095	0.213695	0.227287	0.417316	0.41489	0.696642	0.697629
	394.009	0.116365	0.119093	0.213315	0.227283	0.417181	0.414882	0.696101	0.697615
	394.209	0.11652	0.11909	0.213807	0.227278	0.416617	0.414873	0.696005	0.6976
	394.409	0.115672	0.119088	0.214443	0.227273	0.415717	0.414865	0.695181	0.697586
	394.609	0.115255	0.119085	0.214379	0.227269	0.415433	0.414856	0.694153	0.697571
	394.809	0.11571	0.119083	0.213923	0.227264	0.415277	0.414847	0.692995	0.697557
	395.009	0.114642	0.11908	0.214754	0.227259	0.414825	0.414839	0.691591	0.697542
	395.209	0.114407	0.119078	0.214654	0.227254	0.414198	0.41483	0.690206	0.697528
	395.409	0.114069	0.119075	0.214367	0.22725	0.413851	0.414821	0.689767	0.697513
	395.609	0.113976	0.119073	0.214142	0.227245	0.413128	0.414813	0.689705	0.697499
	395.809	0.113959	0.11907	0.213935	0.22724	0.412642	0.414804	0.690204	0.697484
	396.009	0.114845	0.119068	0.214194	0.227236	0.412559	0.414796	0.690566	0.69747
	396.209	0.115246	0.119065	0.214399	0.227231	0.413428	0.414787	0.690873	0.697455
	396.409	0.114469	0.119063	0.213868	0.227226	0.414855	0.414778	0.691353	0.697441
	396.609	0.115418	0.119061	0.213657	0.227221	0.415553	0.41477	0.692309	0.697426
	396.809	0.116006	0.119058	0.213367	0.227217	0.41564	0.414761	0.692773	0.697412
	397.009	0.11586	0.119056	0.213497	0.227212	0.415398	0.414753	0.693151	0.697397
	397.209	0.116333	0.119053	0.213965	0.227207	0.416304	0.414744	0.693788	0.697383
	397.409	0.115741	0.119051	0.213453	0.227202	0.416831	0.414735	0.695254	0.697368
	397.609	0.115844	0.119048	0.213482	0.227198	0.417932	0.414727	0.694868	0.697354
	397.809	0.115925	0.119046	0.213828	0.227193	0.41868	0.414718	0.694539	0.697339
	398.009	0.116361	0.119043	0.214297	0.227188	0.419242	0.414709	0.694058	0.697325
	398.209	0.1167	0.119041	0.215234	0.227184	0.419652	0.414701	0.693233	0.69731
	398.409	0.116307	0.119038	0.214889	0.227179	0.41941	0.414692	0.693008	0.697296
	398.609	0.117135	0.119036	0.214345	0.227174	0.419741	0.414684	0.692445	0.697281
	398.809	0.117866	0.119033	0.215012	0.227169	0.419421	0.414675	0.691525	0.697267
	399.009	0.116861	0.119031	0.215624	0.227165	0.418935	0.414666	0.690706	0.697253
	399.209	0.117287	0.119028	0.21471	0.22716	0.418342	0.414658	0.690354	0.697238
	399.409	0.117785	0.119026	0.21452	0.227155	0.41787	0.414649	0.689214	0.697224
[truncated: 2,502 more rows]

## Sheet: 1E
Figure 1E
	Time	Data1	Fit1	Data2	Fit2	Data3	Fit3	Data4	Fit4
	0	0.00468751	0	0.00619619	0	-0.00861471	0	0.00376338	0
	0.2	0.00529779	5.81389e-05	0.00542452	0.000116276	-0.00774009	0.000232545	0.00485164	0.000465061
	0.4	0.00551995	0.000116275	0.00570576	0.000232542	-0.00712662	0.000465057	0.00533136	0.00093
	0.6	0.00596184	0.000174408	0.00497766	0.0003488	-0.00717016	0.000697535	0.00647336	0.00139482
	0.8	0.00529113	0.000232538	0.00497443	0.000465047	-0.00734948	0.000929981	0.00724962	0.00185951
	1	0.00539042	0.000290665	0.00446769	0.000581286	-0.00723013	0.00116239	0.00783802	0.00232408
	1.2	0.00563384	0.000348789	0.00400861	0.000697514	-0.00771105	0.00139477	0.00820602	0.00278853
	1.4	0.00646076	0.00040691	0.00371224	0.000813734	-0.00805937	0.00162712	0.00913402	0.00325285
	1.6	0.00630482	0.000465029	0.00370395	0.000929944	-0.00840817	0.00185943	0.00950825	0.00371705
	1.8	0.00615555	0.000523144	0.00364311	0.00104614	-0.00911288	0.00209171	0.00977991	0.00418113
	2	0.00666506	0.000581257	0.00339105	0.00116234	-0.0091426	0.00232396	0.0103414	0.00464509
	2.2	0.00667459	0.000639366	0.00284415	0.00127852	-0.00918293	0.00255618	0.0111091	0.00510892
	2.4	0.00687371	0.000697473	0.0040418	0.00139469	-0.00880899	0.00278836	0.0112641	0.00557264
	2.6	0.00742803	0.000755576	0.00449869	0.00151085	-0.00754205	0.00302051	0.0103238	0.00603622
	2.8	0.00722252	0.000813677	0.0044194	0.00162701	-0.00737564	0.00325262	0.00973208	0.00649969
	3	0.00665781	0.000871775	0.00500237	0.00174315	-0.00680852	0.00348471	0.0108661	0.00696304
	3.2	0.00677846	0.00092987	0.00629145	0.00185929	-0.00602873	0.00371676	0.0114171	0.00742626
	3.4	0.00706205	0.000987962	0.00665886	0.00197541	-0.00535885	0.00394877	0.0118813	0.00788936
	3.6	0.00689175	0.00104605	0.00800686	0.00209153	-0.00529125	0.00418076	0.0126696	0.00835234
	3.8	0.00728051	0.00110414	0.00768606	0.00220763	-0.00443775	0.00441271	0.0130641	0.00881519
	4	0.00704095	0.00116222	0.00765373	0.00232373	-0.00362512	0.00464463	0.0136011	0.00927792
	4.2	0.00574305	0.0012203	0.00810055	0.00243982	-0.00396164	0.00487651	0.0142676	0.00974054
	4.4	0.00528512	0.00127838	0.00871594	0.0025559	-0.00430652	0.00510836	0.0142729	0.010203
	4.6	0.00567263	0.00133645	0.00842651	0.00267197	-0.00438248	0.00534018	0.0154627	0.0106654
	4.8	0.00507971	0.00139452	0.00910927	0.00278803	-0.00431101	0.00557197	0.0155664	0.0111276
	5	0.0058695	0.00145259	0.00835996	0.00290408	-0.00441176	0.00580372	0.0159614	0.0115898
	5.2	0.00570859	0.00151066	0.00784931	0.00302012	-0.00456507	0.00603544	0.0171913	0.0120518
	5.4	0.00596794	0.00156872	0.00741861	0.00313615	-0.00465953	0.00626713	0.0181657	0.0125136
	5.6	0.00591071	0.00162678	0.00705146	0.00325217	-0.00456684	0.00649878	0.0180292	0.0129754
	5.8	0.00622506	0.00168484	0.00654744	0.00336818	-0.00437627	0.00673041	0.018599	0.013437
	6	0.00684089	0.00174289	0.00590502	0.00348419	-0.00345379	0.006962	0.0195728	0.0138985
	6.2	0.00648683	0.00180094	0.00579997	0.00360018	-0.00269859	0.00719355	0.0206249	0.0143599
	6.4	0.00562168	0.00185899	0.00614692	0.00371616	-0.00231127	0.00742507	0.0201868	0.0148212
	6.6	0.00537947	0.00191703	0.00489901	0.00383214	-0.0018908	0.00765656	0.0198245	0.0152823
	6.8	0.00399755	0.00197508	0.00476164	0.0039481	-0.00260294	0.00788802	0.0205606	0.0157434
	7	0.00346432	0.00203312	0.00475803	0.00406406	-0.00193132	0.00811945	0.0217233	0.0162043
	7.2	0.00342728	0.00209115	0.0050867	0.00418001	-0.00144566	0.00835084	0.0213034	0.0166651
	7.4	0.00275055	0.00214918	0.00552194	0.00429594	-0.00154948	0.0085822	0.021563	0.0171257
	7.6	0.00236538	0.00220722	0.00505445	0.00441187	-0.00104438	0.00881352	0.0218699	0.0175863
	7.8	0.00266087	0.00226524	0.00503377	0.00452779	-0.000125446	0.00904482	0.0220055	0.0180467
	8	0.00225313	0.00232327	0.00614313	0.0046437	7.07041e-05	0.00927608	0.0222447	0.018507
	8.2	0.00237367	0.00238129	0.00796695	0.0047596	-5.84893e-05	0.0095073	0.0222459	0.0189671
	8.4	0.00427245	0.00243931	0.00808965	0.00487549	0.000756428	0.0097385	0.0228461	0.0194272
	8.6	0.00597078	0.00249732	0.00875117	0.00499137	0.0011961	0.00996966	0.0237303	0.0198871
	8.8	0.0058772	0.00255534	0.00870618	0.00510724	0.0016421	0.0102008	0.0237946	0.0203469
	9	0.00673575	0.00261335	0.00820099	0.00522311	0.00171363	0.0104319	0.0242854	0.0208066
	9.2	0.00732163	0.00267135	0.00813511	0.00533896	0.00246134	0.0106629	0.0250256	0.0212662
	9.4	0.00895736	0.00272936	0.00783954	0.0054548	0.00229867	0.010894	0.0248287	0.0217256
	9.6	0.0105032	0.00278736	0.00738532	0.00557064	0.00254917	0.011125	0.0249394	0.0221849
	9.8	0.0108758	0.00284536	0.00814709	0.00568646	0.00330564	0.0113559	0.0256249	0.0226442
	10	0.0108047	0.00290335	0.00841393	0.00580228	0.00341029	0.0115869	0.0266417	0.0231032
	10.2	0.011196	0.00296134	0.00907486	0.00591808	0.00401247	0.0118178	0.0269546	0.0235622
	10.4	0.0103263	0.00301933	0.00891676	0.00603388	0.0033192	0.0120486	0.026715	0.024021
	10.6	0.00967125	0.00307732	0.00850303	0.00614967	0.00330581	0.0122795	0.0274432	0.0244797
	10.8	0.0091056	0.0031353	0.00810804	0.00626544	0.00264402	0.0125103	0.0281967	0.0249383
	11	0.0094204	0.00319328	0.00700982	0.00638121	0.00302828	0.012741	0.0286512	0.0253968
	11.2	0.00868863	0.00325126	0.00800954	0.00649697	0.00267251	0.0129718	0.02919	0.0258552
	11.4	0.00770791	0.00330924	0.00779692	0.00661272	0.00318579	0.0132025	0.0303662	0.0263134
	11.6	0.00797695	0.00336721	0.00751016	0.00672846	0.00368636	0.0134331	0.0309145	0.0267715
	11.8	0.00897374	0.00342518	0.00861344	0.00684419	0.00460163	0.0136638	0.0314673	0.0272295
	12	0.00835361	0.00348314	0.00965185	0.00695991	0.00466279	0.0138944	0.031678	0.0276874
	12.2	0.00893688	0.00354111	0.0101349	0.00707563	0.00447689	0.014125	0.0325941	0.0281451
	12.4	0.00947913	0.00359907	0.0101197	0.00719133	0.00507482	0.0143555	0.0341846	0.0286028
	12.6	0.00967153	0.00365702	0.0105215	0.00730702	0.00523656	0.014586	0.0344116	0.0290603
	12.8	0.00967842	0.00371498	0.0106449	0.00742271	0.00606464	0.0148165	0.0347906	0.0295176
	13	0.0103776	0.00377293	0.0112395	0.00753838	0.00569949	0.0150469	0.0351539	0.0299749
	13.2	0.0107561	0.00383088	0.0115312	0.00765405	0.00595089	0.0152773	0.0352918	0.0304321
	13.4	0.0105268	0.00388882	0.0118031	0.0077697	0.00562586	0.0155077	0.0354721	0.0308891
	13.6	0.0100109	0.00394677	0.0122687	0.00788535	0.00597981	0.015738	0.03598	0.031346
	13.8	0.00949496	0.00400471	0.0136999	0.00800099	0.0070717	0.0159683	0.036478	0.0318028
	14	0.00852324	0.00406264	0.0134224	0.00811661	0.00610165	0.0161986	0.0366714	0.0322594
	14.2	0.008651	0.00412058	0.0126532	0.00823223	0.00600402	0.0164289	0.0365709	0.032716
	14.4	0.0074511	0.00417851	0.0119689	0.00834784	0.00524539	0.0166591	0.0370648	0.0331724
	14.6	0.00694285	0.00423643	0.0108184	0.00846344	0.00428806	0.0168893	0.0378815	0.0336287
	14.8	0.00786872	0.00429436	0.00962916	0.00857903	0.00388379	0.0171194	0.0386778	0.0340849
	15	0.00832184	0.00435228	0.00970328	0.00869461	0.00442109	0.0173495	0.0389437	0.0345409
	15.2	0.00838579	0.0044102	0.00944518	0.00881019	0.00477929	0.0175796	0.0388253	0.0349969
	15.4	0.0090226	0.00446812	0.00829425	0.00892575	0.00588777	0.0178096	0.0393231	0.0354527
	15.6	0.00949176	0.00452603	0.00786644	0.0090413	0.00552229	0.0180397	0.0396128	0.0359084
	15.8	0.00905803	0.00458394	0.00797486	0.00915684	0.00661662	0.0182696	0.0402902	0.036364
	16	0.00913136	0.00464185	0.00817933	0.00927238	0.00731556	0.0184996	0.0405835	0.0368194
	16.2	0.00952188	0.00469975	0.0084614	0.0093879	0.00783777	0.0187295	0.0417195	0.0372748
	16.4	0.00934151	0.00475765	0.00799942	0.00950342	0.00873446	0.0189594	0.0425094	0.03773
	16.6	0.00937459	0.00481555	0.00871168	0.00961893	0.00949869	0.0191892	0.0427327	0.0381851
	16.8	0.00902453	0.00487345	0.00963996	0.00973442	0.00952591	0.0194191	0.043202	0.03864
	17	0.0080256	0.00493134	0.0100351	0.00984991	0.00933094	0.0196489	0.0440209	0.0390949
	17.2	0.0087229	0.00498923	0.0103054	0.00996539	0.0100848	0.0198786	0.0438829	0.0395496
	17.4	0.00792601	0.00504712	0.0106755	0.0100809	0.0107857	0.0201083	0.0447865	0.0400042
	17.6	0.00740939	0.005105	0.0105419	0.0101963	0.0117509	0.020338	0.0461295	0.0404587
	17.8	0.00712424	0.00516288	0.0108648	0.0103118	0.012204	0.0205677	0.0464849	0.0409131
	18	0.00698858	0.00522076	0.0108234	0.0104272	0.0111338	0.0207973	0.0463135	0.0413674
	18.2	0.00699303	0.00527864	0.010999	0.0105426	0.0110854	0.0210269	0.0467782	0.0418215
	18.4	0.00706743	0.00533651	0.0119389	0.0106581	0.010932	0.0212564	0.0471293	0.0422755
	18.6	0.00765982	0.00539438	0.012113	0.0107735	0.0107684	0.021486	0.047419	0.0427294
	18.8	0.00884316	0.00545225	0.0122667	0.0108889	0.0111805	0.0217155	0.0482761	0.0431832
	19	0.00879347	0.00551011	0.0135091	0.0110043	0.0111701	0.0219449	0.0481519	0.0436369
	19.2	0.00910791	0.00556797	0.0133085	0.0111197	0.0113371	0.0221744	0.0478606	0.0440904
	19.4	0.00874899	0.00562583	0.0136088	0.011235	0.0112195	0.0224037	0.0489622	0.0445438
	19.6	0.00822428	0.00568368	0.0135393	0.0113504	0.0111913	0.0226331	0.0496344	0.0449971
	19.8	0.00794699	0.00574154	0.013853	0.0114658	0.0114524	0.0228624	0.0505497	0.0454503
	20	0.00798196	0.00579939	0.0147335	0.0115811	0.0111996	0.0230917	0.0510398	0.0459033
	20.2	0.00821252	0.00585723	0.0140422	0.0116964	0.0105787	0.023321	0.0519521	0.0463563
	20.4	0.0088038	0.00591507	0.0138612	0.0118118	0.0105772	0.0235502	0.0523199	0.0468091
	20.6	0.00858952	0.00597292	0.0141148	0.0119271	0.0109179	0.0237794	0.0528613	0.0472618
	20.8	0.00864166	0.00603075	0.0139316	0.0120424	0.0114922	0.0240086	0.0532917	0.0477144
	21	0.00950725	0.00608859	0.0130631	0.0121577	0.0122201	0.0242377	0.0541132	0.0481668
	21.2	0.0101607	0.00614642	0.0130421	0.012273	0.0127041	0.0244668	0.0546316	0.0486192
	21.4	0.00947607	0.00620425	0.0126374	0.0123883	0.0130766	0.0246959	0.0558304	0.0490714
	21.6	0.00817717	0.00626207	0.0123796	0.0125035	0.0135274	0.0249249	0.0564389	0.0495235
	21.8	0.00815727	0.0063199	0.0130996	0.0126188	0.0142333	0.025154	0.0557851	0.0499755
	22	0.00877348	0.00637772	0.0138228	0.0127341	0.0140672	0.0253829	0.0553351	0.0504273
	22.2	0.007895	0.00643553	0.0143173	0.0128493	0.0143638	0.0256119	0.0561915	0.0508791
	22.4	0.00790778	0.00649335	0.0147025	0.0129645	0.0142764	0.0258408	0.0563138	0.0513307
	22.6	0.00808108	0.00655116	0.0152786	0.0130798	0.0141024	0.0260696	0.0569588	0.0517822
	22.8	0.00725537	0.00660897	0.0162343	0.013195	0.0140935	0.0262985	0.0576888	0.0522336
	23	0.00645216	0.00666677	0.0168292	0.0133102	0.0148129	0.0265273	0.0571154	0.0526849
	23.2	0.0057849	0.00672457	0.0164732	0.0134254	0.0155432	0.0267561	0.0568818	0.053136
	23.4	0.00443252	0.00678237	0.0165118	0.0135406	0.0150428	0.0269848	0.0581122	0.053587
	23.6	0.00438172	0.00684017	0.0171933	0.0136558	0.0148074	0.0272135	0.0582694	0.0540379
	23.8	0.004186	0.00689796	0.0174743	0.0137709	0.0143169	0.0274422	0.059545	0.0544887
	24	0.00420074	0.00695575	0.0176796	0.0138861	0.01515	0.0276709	0.0599911	0.0549394
	24.2	0.00534643	0.00701354	0.0167841	0.0140012	0.0154707	0.0278995	0.0606234	0.0553899
	24.4	0.00591725	0.00707133	0.0165598	0.0141164	0.0164683	0.0281281	0.0604284	0.0558404
	24.6	0.00509011	0.00712911	0.015789	0.0142315	0.0180225	0.0283566	0.0611523	0.0562907
	24.8	0.00599079	0.00718689	0.0158856	0.0143466	0.0198383	0.0285851	0.0614958	0.0567409
	25	0.0060419	0.00724466	0.0152516	0.0144617	0.0203135	0.0288136	0.0622316	0.057191
	25.2	0.00609914	0.00730244	0.0147578	0.0145769	0.0208919	0.0290421	0.0625856	0.0576409
	25.4	0.00660516	0.00736021	0.0138627	0.0146919	0.0211849	0.0292705	0.0633584	0.0580908
	25.6	0.00629308	0.00741797	0.0138272	0.014807	0.0218005	0.0294989	0.0634969	0.0585405
	25.8	0.00700258	0.00747574	0.013913	0.0149221	0.0220414	0.0297272	0.0640188	0.0589901
	26	0.0072371	0.0075335	0.0143713	0.0150372	0.0218233	0.0299555	0.064638	0.0594396
	26.2	0.00712662	0.00759126	0.014651	0.0151522	0.0221921	0.0301838	0.0661117	0.0598889
	26.4	0.00820028	0.00764902	0.0144433	0.0152673	0.021588	0.0304121	0.0659654	0.0603382
	26.6	0.00882456	0.00770677	0.0150885	0.0153823	0.021244	0.0306403	0.0667066	0.0607873
	26.8	0.00719369	0.00776452	0.0152896	0.0154974	0.020889	0.0308685	0.0669738	0.0612363
	27	0.00734409	0.00782226	0.014952	0.0156124	0.0205306	0.0310967	0.0670452	0.0616852
	27.2	0.00581362	0.00788001	0.0148612	0.0157274	0.0208162	0.0313248	0.0675639	0.062134
	27.4	0.00620231	0.00793775	0.0152281	0.0158424	0.0203939	0.0315529	0.0677265	0.0625826
	27.6	0.00678111	0.00799549	0.0161498	0.0159574	0.0206395	0.031781	0.0678244	0.0630311
	27.8	0.006861	0.00805322	0.0153054	0.0160724	0.0203652	0.032009	0.0694551	0.0634796
	28	0.00698732	0.00811096	0.0150383	0.0161873	0.0198552	0.032237	0.070433	0.0639278
	28.2	0.00736777	0.00816869	0.0153645	0.0163023	0.0198182	0.0324649	0.0711765	0.064376
	28.4	0.00704503	0.00822641	0.0158258	0.0164173	0.0206161	0.0326929	0.0720796	0.0648241
	28.6	0.00700732	0.00828414	0.0155601	0.0165322	0.0209321	0.0329208	0.0735814	0.065272
	28.8	0.00714441	0.00834186	0.0158048	0.0166471	0.0206935	0.0331487	0.0748382	0.0657198
	29	0.00695677	0.00839957	0.0150363	0.0167621	0.0203685	0.0333765	0.0762969	0.0661676
	29.2	0.00736611	0.00845729	0.0147852	0.016877	0.0203315	0.0336043	0.0764972	0.0666151
	29.4	0.00736795	0.008515	0.0149742	0.0169919	0.0206666	0.0338321	0.0769077	0.0670626
	29.6	0.00802242	0.00857271	0.0151652	0.0171068	0.0218823	0.0340598	0.0770313	0.06751
	29.8	0.00742794	0.00863042	0.015626	0.0172217	0.0225949	0.0342875	0.0774254	0.0679572
	30	0.00760359	0.00868812	0.0159141	0.0173366	0.0236164	0.0345152	0.0778624	0.0684043
	30.2	0.0080033	0.00874582	0.0159747	0.0174514	0.0235918	0.0347428	0.0782204	0.0688513
	30.4	0.00738259	0.00880352	0.0151603	0.0175663	0.0226681	0.0349704	0.0777745	0.0692982
	30.6	0.00676887	0.00886121	0.0153511	0.0176812	0.0225429	0.035198	0.077516	0.0697449
	30.8	0.00632314	0.0089189	0.0147	0.017796	0.0233225	0.0354256	0.0771676	0.0701916
	31	0.00663186	0.00897659	0.0147831	0.0179108	0.0250101	0.0356531	0.0773893	0.0706381
	31.2	0.00564529	0.00903428	0.014698	0.0180257	0.0261004	0.0358806	0.0768089	0.0710845
	31.4	0.00682421	0.00909196	0.0146669	0.0181405	0.0261498	0.036108	0.076124	0.0715308
	31.6	0.00679154	0.00914964	0.0146758	0.0182553	0.0264651	0.0363354	0.0769111	0.071977
	31.8	0.00657087	0.00920732	0.0145177	0.0183701	0.0258815	0.0365628	0.077168	0.072423
	32	0.00732763	0.00926499	0.01502	0.0184849	0.0259292	0.0367902	0.0774588	0.0728689
	32.2	0.00804986	0.00932266	0.0164142	0.0185996	0.0265607	0.0370175	0.0779674	0.0733148
	32.4	0.00754716	0.00938033	0.017713	0.0187144	0.0264327	0.0372448	0.0786578	0.0737605
	32.6	0.00786437	0.009438	0.0178645	0.0188292	0.0262441	0.037472	0.0795866	0.074206
	32.8	0.00766917	0.00949566	0.0189969	0.0189439	0.0261949	0.0376992	0.0800312	0.0746515
	33	0.00835238	0.00955332	0.0196032	0.0190587	0.0266614	0.0379264	0.0807376	0.0750968
	33.2	0.00836132	0.00961098	0.0208956	0.0191734	0.0278647	0.0381536	0.0808572	0.0755421
	33.4	0.00991635	0.00966863	0.0219003	0.0192881	0.02914	0.0383807	0.0814632	0.0759872
	33.6	0.00970036	0.00972628	0.022132	0.0194028	0.0297944	0.0386078	0.0823386	0.0764322
	33.8	0.00893212	0.00978393	0.0226942	0.0195175	0.0301217	0.0388349	0.0831876	0.076877
	34	0.00964003	0.00984157	0.0225368	0.0196322	0.0301144	0.0390619	0.0846363	0.0773218
	34.2	0.0100516	0.00989922	0.0228435	0.0197469	0.0300787	0.0392889	0.0853006	0.0777664
	34.4	0.00933226	0.00995686	0.0221476	0.0198616	0.0299653	0.0395159	0.0859384	0.078211
	34.6	0.00903356	0.0100145	0.0219805	0.0199763	0.0306097	0.0397428	0.0862019	0.0786554
	34.8	0.00952103	0.0100721	0.0217342	0.0200909	0.0318242	0.0399697	0.0875586	0.0790997
	35	0.00861972	0.0101298	0.0216616	0.0202056	0.0331406	0.0401966	0.0887813	0.0795438
	35.2	0.00884563	0.0101874	0.0214442	0.0203202	0.0336217	0.0404234	0.089098	0.0799879
	35.4	0.00882673	0.010245	0.0205265	0.0204348	0.0340959	0.0406502	0.0899774	0.0804318
	35.6	0.0087918	0.0103026	0.0196635	0.0205495	0.0342366	0.040877	0.0907772	0.0808756
	35.8	0.00888535	0.0103602	0.0198539	0.0206641	0.0341587	0.0411037	0.0908983	0.0813193
	36	0.0101922	0.0104179	0.0201539	0.0207787	0.0344887	0.0413304	0.0919621	0.0817629
	36.2	0.0101587	0.0104755	0.0207025	0.0208933	0.0347171	0.0415571	0.0924947	0.0822064
	36.4	0.0105276	0.0105331	0.0216428	0.0210079	0.0340717	0.0417837	0.0922076	0.0826497
	36.6	0.0120881	0.0105907	0.0215443	0.0211224	0.0337298	0.0420103	0.0929842	0.083093
	36.8	0.0132656	0.0106483	0.0220516	0.021237	0.033441	0.0422369	0.092996	0.0835361
	37	0.0135569	0.0107059	0.0225583	0.0213516	0.0335011	0.0424635	0.0938801	0.0839791
	37.2	0.0146236	0.0107635	0.0234299	0.0214661	0.0341346	0.04269	0.0937216	0.084422
	37.4	0.0147994	0.0108211	0.0240878	0.0215806	0.0332367	0.0429165	0.0939065	0.0848647
	37.6	0.0133251	0.0108787	0.0242441	0.0216952	0.0327484	0.0431429	0.0942008	0.0853074
	37.8	0.0134359	0.0109363	0.0243155	0.0218097	0.0330264	0.0433693	0.0946331	0.0857499
	38	0.0138868	0.0109939	0.0246834	0.0219242	0.0325305	0.0435957	0.095187	0.0861923
	38.2	0.0128383	0.0110514	0.0252721	0.0220387	0.032461	0.0438221	0.0958858	0.0866346
	38.4	0.0113292	0.011109	0.0251634	0.0221532	0.0328516	0.0440484	0.0969222	0.0870768
	38.6	0.0107919	0.0111666	0.0251976	0.0222677	0.0335528	0.0442747	0.0973714	0.0875189
	38.8	0.0106535	0.0112242	0.0251337	0.0223821	0.0338868	0.0445009	0.0984382	0.0879608
	39	0.00946368	0.0112818	0.0247442	0.0224966	0.0347942	0.0447271	0.0984382	0.0884026
	39.2	0.00868546	0.0113393	0.024288	0.0226111	0.0345471	0.0449533	0.0988184	0.0888443
	39.4	0.00720371	0.0113969	0.0236998	0.0227255	0.0346616	0.0451795	0.0995374	0.0892859
	39.6	0.00731522	0.0114545	0.0229701	0.0228399	0.0347002	0.0454056	0.100403	0.0897274
	39.8	0.00815779	0.011512	0.0231283	0.0229544	0.0354705	0.0456317	0.100981	0.0901688
	40	0.00876921	0.0115696	0.0232062	0.0230688	0.0363593	0.0458578	0.10178	0.09061
	40.2	0.00872535	0.0116271	0.022947	0.0231832	0.0368469	0.0460838	0.102075	0.0910512
	40.4	0.00940525	0.0116847	0.0233295	0.0232976	0.0365281	0.0463098	0.102523	0.0914922
	40.6	0.00894336	0.0117422	0.0230327	0.023412	0.0366326	0.0465358	0.103124	0.0919331
	40.8	0.00744689	0.0117998	0.0238623	0.0235264	0.0376038	0.0467617	0.103294	0.0923739
	41	0.0068133	0.0118573	0.0243826	0.0236407	0.0382227	0.0469876	0.103897	0.0928145
	41.2	0.00674007	0.0119149	0.0246161	0.0237551	0.0384922	0.0472135	0.104037	0.0932551
	41.4	0.0048735	0.0119724	0.0252886	0.0238694	0.0381624	0.0474393	0.10544	0.0936955
	41.6	0.0050385	0.0120299	0.0255347	0.0239838	0.0389015	0.0476651	0.106089	0.0941358
	41.8	0.00511251	0.0120875	0.0252382	0.0240981	0.0389301	0.0478909	0.106438	0.094576
	42	0.00545791	0.012145	0.0258498	0.0242124	0.0391033	0.0481167	0.107355	0.0950161
	42.2	0.00472252	0.0122025	0.0267911	0.0243267	0.039561	0.0483424	0.108322	0.0954561
	42.4	0.00520093	0.01226	0.0267539	0.0244411	0.0400609	0.048568	0.10867	0.0958959
	42.6	0.00573596	0.0123176	0.0271886	0.0245554	0.0396485	0.0487937	0.108834	0.0963356
	42.8	0.00525042	0.0123751	0.0270397	0.0246696	0.0395764	0.0490193	0.108201	0.0967753
	43	0.00552438	0.0124326	0.0271891	0.0247839	0.0393525	0.0492449	0.107855	0.0972148
	43.2	0.00579999	0.0124901	0.0274819	0.0248982	0.0388013	0.0494704	0.108157	0.0976542
	43.4	0.00579153	0.0125476	0.0282448	0.0250124	0.0390796	0.049696	0.107998	0.0980934
	43.6	0.00711174	0.0126051	0.028251	0.0251267	0.0392129	0.0499214	0.107952	0.0985326
	43.8	0.00817087	0.0126626	0.0281947	0.0252409	0.0393262	0.0501469	0.107961	0.0989716
	44	0.00820848	0.0127201	0.0286912	0.0253552	0.0400628	0.0503723	0.107763	0.0994105
	44.2	0.00856036	0.0127776	0.0281693	0.0254694	0.0405972	0.0505977	0.107623	0.0998493
	44.4	0.0089503	0.0128351	0.0277588	0.0255836	0.0407423	0.0508231	0.107481	0.100288
	44.6	0.00842525	0.0128926	0.0282917	0.0256978	0.0414402	0.0510484	0.108475	0.100727
	44.8	0.00876958	0.0129501	0.0284676	0.025812	0.0433086	0.0512737	0.108942	0.101165
	45	0.00930367	0.0130076	0.028128	0.0259262	0.0434737	0.0514989	0.10939	0.101603
	45.2	0.00958798	0.0130651	0.0278001	0.0260404	0.0438882	0.0517242	0.109693	0.102042
	45.4	0.00950152	0.0131225	0.028186	0.0261545	0.0442695	0.0519494	0.111023	0.10248
	45.6	0.0115204	0.01318	0.0283635	0.0262687	0.0450074	0.0521745	0.110932	0.102918
	45.8	0.0121655	0.0132375	0.0280312	0.0263828	0.0452247	0.0523997	0.111913	0.103356
	46	0.0131507	0.013295	0.0288894	0.026497	0.0464071	0.0526248	0.111809	0.103793
	46.2	0.0132846	0.0133524	0.0292822	0.0266111	0.0465554	0.0528498	0.112527	0.104231
	46.4	0.0140888	0.0134099	0.0283546	0.0267252	0.0466031	0.0530749	0.112851	0.104669
	46.6	0.0139759	0.0134674	0.0288386	0.0268393	0.0466124	0.0532999	0.113779	0.105106
	46.8	0.0144873	0.0135248	0.028334	0.0269534	0.0463713	0.0535249	0.11399	0.105543
	47	0.0150146	0.0135823	0.0284376	0.0270675	0.0460405	0.0537498	0.115334	0.10598
	47.2	0.0155051	0.0136397	0.0285259	0.0271816	0.0456164	0.0539747	0.116022	0.106418
	47.4	0.0158017	0.0136972	0.029126	0.0272957	0.0455312	0.0541996	0.116583	0.106854
	47.6	0.0160092	0.0137546	0.0294496	0.0274098	0.0453174	0.0544244	0.117908	0.107291
	47.8	0.0149479	0.0138121	0.0300483	0.0275238	0.045113	0.0546493	0.118808	0.107728
	48	0.0149609	0.0138695	0.030259	0.0276379	0.0457244	0.054874	0.118707	0.108165
	48.2	0.0154294	0.0139269	0.0298187	0.0277519	0.0469347	0.0550988	0.119561	0.108601
	48.4	0.0141981	0.0139844	0.0304715	0.0278659	0.0467137	0.0553235	0.120383	0.109038
	48.6	0.0132419	0.0140418	0.0309469	0.0279799	0.0467732	0.0555482	0.122251	0.109474
	48.8	0.0127487	0.0140992	0.0309544	0.028094	0.0473841	0.0557729	0.1227	0.10991
	49	0.0117953	0.0141567	0.0310092	0.028208	0.0472623	0.0559975	0.123565	0.110346
	49.2	0.0115137	0.0142141	0.0315687	0.0283219	0.0481015	0.0562221	0.124098	0.110782
	49.4	0.0110852	0.0142715	0.0319994	0.0284359	0.0482865	0.0564466	0.124352	0.111218
	49.6	0.0111219	0.0143289	0.032914	0.0285499	0.0481664	0.0566712	0.12421	0.111653
	49.8	0.0103482	0.0143864	0.0333314	0.0286639	0.0481847	0.0568956	0.12521	0.112089
	50	0.0106506	0.0144438	0.0334811	0.0287778	0.0485356	0.0571201	0.124533	0.112524
	50.2	0.0114119	0.0145012	0.0329018	0.0288918	0.048271	0.0573445	0.124997	0.11296
	50.4	0.0116575	0.0145586	0.0327711	0.0290057	0.0488222	0.0575689	0.124898	0.113395
	50.6	0.0125033	0.014616	0.0329876	0.0291196	0.0487338	0.0577933	0.125239	0.11383
	50.8	0.0135051	0.0146734	0.0322512	0.0292335	0.0493931	0.0580176	0.125627	0.114265
	51	0.013919	0.0147308	0.0330196	0.0293474	0.0503812	0.058242	0.126075	0.1147
	51.2	0.0147264	0.0147882	0.0334511	0.0294613	0.0504396	0.0584662	0.126311	0.115135
	51.4	0.0152856	0.0148456	0.0339168	0.0295752	0.0514534	0.0586905	0.126101	0.115569
	51.6	0.0143005	0.014903	0.0341108	0.0296891	0.0511991	0.0589147	0.126043	0.116004
	51.8	0.0143367	0.0149603	0.0336568	0.029803	0.0519578	0.0591388	0.126081	0.116438
	52	0.0154953	0.0150177	0.0324438	0.0299169	0.0517025	0.059363	0.126487	0.116873
	52.2	0.0154668	0.0150751	0.0317768	0.0300307	0.0522443	0.0595871	0.127625	0.117307
	52.4	0.0141104	0.0151325	0.0322799	0.0301445	0.0514445	0.0598112	0.12819	0.117741
	52.6	0.014507	0.0151899	0.0323157	0.0302584	0.0517021	0.0600352	0.128615	0.118175
	52.8	0.0143577	0.0152472	0.0323273	0.0303722	0.0513907	0.0602593	0.129575	0.118609
	53	0.0141766	0.0153046	0.0328427	0.030486	0.0509054	0.0604832	0.130063	0.119042
	53.2	0.0130361	0.015362	0.033771	0.0305998	0.0507587	0.0607072	0.129457	0.119476
	53.4	0.0125524	0.0154193	0.0342589	0.0307136	0.0501815	0.0609311	0.129907	0.11991
	53.6	0.0116312	0.0154767	0.0353324	0.0308274	0.0503303	0.061155	0.130935	0.120343
	53.8	0.0116941	0.0155341	0.0358023	0.0309412	0.0498392	0.0613789	0.131644	0.120776
	54	0.0126952	0.0155914	0.0361003	0.031055	0.0493977	0.0616027	0.132038	0.121209
	54.2	0.0127443	0.0156488	0.0359661	0.0311687	0.0495466	0.0618265	0.133128	0.121643
	54.4	0.0122965	0.0157061	0.0354805	0.0312825	0.0508431	0.0620503	0.1341	0.122075
	54.6	0.0124806	0.0157635	0.0352392	0.0313962	0.0513336	0.062274	0.135106	0.122508
	54.8	0.0113521	0.0158208	0.0351142	0.03151	0.0523727	0.0624977	0.135596	0.122941
	55	0.0111291	0.0158781	0.0348969	0.0316237	0.0527679	0.0627213	0.135396	0.123374
	55.2	0.011794	0.0159355	0.0335086	0.0317374	0.0536045	0.062945	0.13583	0.123806
	55.4	0.012156	0.0159928	0.0322791	0.0318511	0.0539412	0.0631686	0.136679	0.124238
	55.6	0.0115376	0.0160501	0.0311302	0.0319648	0.0543918	0.0633922	0.137819	0.124671
	55.8	0.0123769	0.0161075	0.0304379	0.0320785	0.0563748	0.0636157	0.139156	0.125103
	56	0.0127588	0.0161648	0.0294748	0.0321922	0.056018	0.0638392	0.139507	0.125535
	56.2	0.0128621	0.0162221	0.0295998	0.0323058	0.0571837	0.0640627	0.139445	0.125967
	56.4	0.0122581	0.0162794	0.0299134	0.0324195	0.0570345	0.0642861	0.139407	0.126398
	56.6	0.013469	0.0163368	0.0305419	0.0325331	0.0567123	0.0645095	0.13897	0.12683
	56.8	0.0123893	0.0163941	0.0310009	0.0326468	0.0561452	0.0647329	0.140288	0.127262
	57	0.0120534	0.0164514	0.0327595	0.0327604	0.056202	0.0649563	0.139878	0.127693
	57.2	0.0121465	0.0165087	0.0336242	0.032874	0.0572684	0.0651796	0.139809	0.128125
	57.4	0.0119882	0.016566	0.0347221	0.0329876	0.0571491	0.0654029	0.140624	0.128556
	57.6	0.0123781	0.0166233	0.0356529	0.0331012	0.0562147	0.0656261	0.140639	0.128987
	57.8	0.0126487	0.0166806	0.0357993	0.0332148	0.0553031	0.0658494	0.141354	0.129418
	58	0.0132014	0.0167379	0.0361007	0.0333284	0.0560116	0.0660726	0.142684	0.129849
	58.2	0.0125992	0.0167952	0.0351409	0.033442	0.0569056	0.0662957	0.143302	0.130279
	58.4	0.0133626	0.0168525	0.0347159	0.0335556	0.0572006	0.0665188	0.143606	0.13071
	58.6	0.0131719	0.0169098	0.0346907	0.0336691	0.0572253	0.0667419	0.144574	0.131141
	58.8	0.0129915	0.0169671	0.0342873	0.0337827	0.0570679	0.066965	0.144808	0.131571
	59	0.0139877	0.0170243	0.0338111	0.0338962	0.0581274	0.067188	0.145807	0.132001
	59.2	0.0147978	0.0170816	0.0338061	0.0340098	0.0586375	0.067411	0.14718	0.132432
	59.4	0.0150398	0.0171389	0.0337949	0.0341233	0.0589918	0.067634	0.148002	0.132862
	59.6	0.0158046	0.0171962	0.0338333	0.0342368	0.060164	0.067857	0.148272	0.133292
	59.8	0.0165469	0.0172534	0.034131	0.0343503	0.0613675	0.0680799	0.148091	0.133722
	60	0.0163462	0.0173107	0.0341171	0.0344638	0.060419	0.0683027	0.14791	0.134151
	60.2	0.0165346	0.017368	0.0347135	0.0345773	0.0608164	0.0685256	0.147187	0.134581
	60.4	0.0159027	0.0174252	0.0350245	0.0346907	0.0607557	0.0687484	0.147545	0.13501
	60.6	0.0164	0.0174825	0.0360729	0.0348042	0.0608764	0.0689712	0.147754	0.13544
	60.8	0.0148615	0.0175398	0.0368198	0.0349177	0.0608111	0.0691939	0.148498	0.135869
	61	0.0147997	0.017597	0.037613	0.0350311	0.0608802	0.0694166	0.147596	0.136298
	61.2	0.0144204	0.0176543	0.0372542	0.0351446	0.061398	0.0696393	0.14808	0.136727
	61.4	0.0129971	0.0177115	0.0375316	0.035258	0.0604857	0.069862	0.148314	0.137156
	61.6	0.0126316	0.0177688	0.0370156	0.0353714	0.0605313	0.0700846	0.14888	0.137585
	61.8	0.0118383	0.017826	0.0362265	0.0354848	0.0608221	0.0703072	0.149907	0.138014
	62	0.0116606	0.0178832	0.0359178	0.0355982	0.06127	0.0705297	0.150251	0.138442
	62.2	0.0116292	0.0179405	0.0354101	0.0357116	0.0605795	0.0707523	0.150232	0.138871
	62.4	0.0118465	0.0179977	0.0356376	0.035825	0.0603097	0.0709748	0.151352	0.139299
	62.6	0.0112864	0.0180549	0.0352627	0.0359384	0.060552	0.0711972	0.152322	0.139728
	62.8	0.0112867	0.0181122	0.0361301	0.0360517	0.0607998	0.0714197	0.152192	0.140156
	63	0.0116626	0.0181694	0.0360164	0.0361651	0.0612292	0.0716421	0.152588	0.140584
	63.2	0.0116219	0.0182266	0.0367489	0.0362784	0.0606078	0.0718644	0.153374	0.141012
	63.4	0.0127182	0.0182838	0.0375921	0.0363918	0.0611836	0.0720868	0.154035	0.14144
	63.6	0.0140265	0.018341	0.0379942	0.0365051	0.0621772	0.0723091	0.154806	0.141867
	63.8	0.0145939	0.0183983	0.0385166	0.0366184	0.062437	0.0725313	0.154902	0.142295
	64	0.0148729	0.0184555	0.0385269	0.0367317	0.0626269	0.0727536	0.155164	0.142722
	64.2	0.0166543	0.0185127	0.0379438	0.036845	0.0632556	0.0729758	0.155174	0.14315
	64.4	0.0166642	0.0185699	0.0384233	0.0369583	0.0643123	0.073198	0.156001	0.143577
	64.6	0.0165318	0.0186271	0.0384956	0.0370716	0.0648282	0.0734201	0.155942	0.144004
	64.8	0.0173247	0.0186843	0.0384011	0.0371849	0.0650616	0.0736422	0.156062	0.144431
	65	0.0167407	0.0187415	0.0381655	0.0372981	0.0646494	0.0738643	0.156129	0.144858
	65.2	0.0161631	0.0187987	0.0380574	0.0374114	0.064787	0.0740864	0.1567	0.145285
	65.4	0.0162183	0.0188559	0.0380296	0.0375246	0.0648358	0.0743084	0.157323	0.145712
	65.6	0.0162985	0.018913	0.037531	0.0376379	0.0648807	0.0745304	0.158491	0.146138
	65.8	0.0164304	0.0189702	0.0367356	0.0377511	0.064353	0.0747524	0.158542	0.146565
	66	0.0168993	0.0190274	0.0359076	0.0378643	0.0643182	0.0749743	0.15864	0.146991
	66.2	0.0159738	0.0190846	0.0358996	0.0379775	0.0638168	0.0751962	0.159081	0.147417
	66.4	0.01526	0.0191418	0.0359447	0.0380907	0.0641716	0.075418	0.160206	0.147843
	66.6	0.0152715	0.0191989	0.036122	0.0382039	0.0649691	0.0756399	0.159645	0.148269
	66.8	0.0147984	0.0192561	0.0368824	0.0383171	0.0654531	0.0758617	0.159733	0.148695
	67	0.0143707	0.0193133	0.0367205	0.0384303	0.0655657	0.0760834	0.160943	0.149121
	67.2	0.0150726	0.0193704	0.0376119	0.0385434	0.0665898	0.0763052	0.16275	0.149547
	67.4	0.0159405	0.0194276	0.0382302	0.0386566	0.0673296	0.0765269	0.162992	0.149972
	67.6	0.0164371	0.0194848	0.0390144	0.0387697	0.0669648	0.0767486	0.163291	0.150398
	67.8	0.0167904	0.0195419	0.0396448	0.0388829	0.066819	0.0769702	0.163581	0.150823
	68	0.0164921	0.0195991	0.0399666	0.038996	0.0677932	0.0771918	0.164224	0.151248
	68.2	0.0166686	0.0196562	0.0403215	0.0391091	0.0671678	0.0774134	0.164683	0.151673
	68.4	0.0151266	0.0197134	0.0415425	0.0392222	0.0681467	0.0776349	0.164964	0.152098
	68.6	0.0150318	0.0197705	0.0419415	0.0393353	0.0678276	0.0778565	0.165478	0.152523
	68.8	0.0156895	0.0198276	0.0422587	0.0394484	0.0674972	0.078078	0.165653	0.152948
	69	0.0148463	0.0198848	0.04294	0.0395615	0.0670538	0.0782994	0.166095	0.153373
	69.2	0.0148896	0.0199419	0.043714	0.0396746	0.06712	0.0785208	0.16651	0.153797
	69.4	0.0153563	0.0199991	0.0439554	0.0397876	0.0675351	0.0787422	0.167337	0.154222
	69.6	0.0145386	0.0200562	0.0435529	0.0399007	0.0679331	0.0789636	0.167954	0.154646
	69.8	0.0142448	0.0201133	0.042471	0.0400137	0.0684123	0.0791849	0.168334	0.15507
	70	0.0144295	0.0201704	0.0419439	0.0401268	0.0691913	0.0794062	0.169231	0.155494
	70.2	0.0136137	0.0202276	0.0422601	0.0402398	0.0700808	0.0796275	0.169832	0.155918
	70.4	0.013709	0.0202847	0.0423283	0.0403528	0.0710967	0.0798487	0.170807	0.156342
	70.6	0.0139065	0.0203418	0.0424853	0.0404658	0.0720789	0.0800699	0.171236	0.156766
	70.8	0.0144398	0.0203989	0.0421606	0.0405788	0.0727269	0.0802911	0.172171	0.15719
	71	0.0147184	0.020456	0.0420114	0.0406918	0.0731857	0.0805122	0.172597	0.157613
	71.2	0.0158273	0.0205131	0.0420096	0.0408048	0.0735348	0.0807333	0.173195	0.158037
	71.4	0.0165409	0.0205702	0.0423897	0.0409178	0.0726696	0.0809544	0.173171	0.15846
	71.6	0.0160267	0.0206273	0.0434398	0.0410307	0.0724579	0.0811755	0.173514	0.158883
	71.8	0.015997	0.0206844	0.0430672	0.0411437	0.0736059	0.0813965	0.173896	0.159306
	72	0.0155726	0.0207415	0.0430923	0.0412566	0.0731863	0.0816175	0.174157	0.159729
	72.2	0.0149069	0.0207986	0.0429438	0.0413695	0.0719423	0.0818384	0.173963	0.160152
	72.4	0.0148819	0.0208557	0.0432917	0.0414825	0.0725512	0.0820593	0.174105	0.160575
	72.6	0.0161335	0.0209128	0.043074	0.0415954	0.0724293	0.0822802	0.173819	0.160998
	72.8	0.0160646	0.0209699	0.0427339	0.0417083	0.0722595	0.0825011	0.174046	0.16142
	73	0.0162747	0.0210269	0.0430935	0.0418212	0.0717008	0.0827219	0.17452	0.161843
	73.2	0.0163087	0.021084	0.0431914	0.0419341	0.0716943	0.0829427	0.174975	0.162265
	73.4	0.0161499	0.0211411	0.0434294	0.042047	0.071737	0.0831635	0.174818	0.162687
	73.6	0.0160399	0.0211982	0.0428502	0.0421598	0.072037	0.0833842	0.175306	0.163109
	73.8	0.0168154	0.0212552	0.041892	0.0422727	0.0728757	0.0836049	0.176569	0.163531
	74	0.0166208	0.0213123	0.0422935	0.0423855	0.0731131	0.0838256	0.176568	0.163953
	74.2	0.0159983	0.0213694	0.0425762	0.0424984	0.0737853	0.0840462	0.177167	0.164375
	74.4	0.0154889	0.0214264	0.0427034	0.0426112	0.0740901	0.0842668	0.178161	0.164796
	74.6	0.0145818	0.0214835	0.0434224	0.042724	0.0745355	0.0844874	0.179161	0.165218
	74.8	0.0144176	0.0215405	0.0440437	0.0428369	0.0754572	0.0847079	0.18015	0.165639
	75	0.0142156	0.0215976	0.0441801	0.0429497	0.0752005	0.0849284	0.18083	0.166061
	75.2	0.0144675	0.0216546	0.0439542	0.0430625	0.0745531	0.0851489	0.182584	0.166482
	75.4	0.0144772	0.0217117	0.0443412	0.0431753	0.0747694	0.0853694	0.183496	0.166903
	75.6	0.0134467	0.0217687	0.0447955	0.043288	0.0750976	0.0855898	0.18435	0.167324
	75.8	0.0137804	0.0218258	0.0444342	0.0434008	0.0747389	0.0858102	0.18503	0.167745
	76	0.01345	0.0218828	0.0448484	0.0435136	0.074048	0.0860305	0.185655	0.168166
	76.2	0.0133191	0.0219398	0.0453979	0.0436263	0.0743131	0.0862509	0.185713	0.168586
	76.4	0.0140733	0.0219969	0.0458248	0.0437391	0.0750187	0.0864712	0.186109	0.169007
	76.6	0.0144656	0.0220539	0.0459293	0.0438518	0.0749282	0.0866914	0.186682	0.169427
	76.8	0.0142398	0.0221109	0.0461914	0.0439645	0.0752426	0.0869117	0.187019	0.169848
	77	0.0150458	0.0221679	0.0472639	0.0440772	0.0757952	0.0871319	0.186527	0.170268
	77.2	0.0155706	0.022225	0.0476855	0.0441899	0.0768113	0.087352	0.186327	0.170688
	77.4	0.0159437	0.022282	0.0473847	0.0443026	0.0767771	0.0875722	0.186393	0.171108
	77.6	0.0168482	0.022339	0.0467729	0.0444153	0.0777342	0.0877923	0.185826	0.171528
	77.8	0.0170668	0.022396	0.0461556	0.044528	0.0786401	0.0880123	0.18631	0.171947
	78	0.0163694	0.022453	0.0478089	0.0446407	0.0795153	0.0882324	0.185331	0.172367
	78.2	0.0162398	0.02251	0.0477042	0.0447533	0.0813233	0.0884524	0.185257	0.172787
	78.4	0.0162184	0.022567	0.0480236	0.044866	0.0817963	0.0886724	0.185287	0.173206
	78.6	0.015652	0.022624	0.0476317	0.0449786	0.0814686	0.0888923	0.185902	0.173625
	78.8	0.0162093	0.022681	0.0471142	0.0450913	0.0819606	0.0891123	0.186652	0.174045
	79	0.0178646	0.022738	0.0459946	0.0452039	0.0812668	0.0893321	0.187256	0.174464
	79.2	0.0181634	0.022795	0.0458842	0.0453165	0.0811789	0.089552	0.188395	0.174883
	79.4	0.0187434	0.022852	0.0456509	0.0454291	0.0819783	0.0897718	0.18864	0.175302
	79.6	0.0185184	0.022909	0.0449598	0.0455417	0.0815254	0.0899916	0.189465	0.17572
	79.8	0.0190853	0.022966	0.0442505	0.0456543	0.0812977	0.0902114	0.190112	0.176139
	80	0.0187385	0.0230229	0.0440213	0.0457669	0.0822186	0.0904311	0.190745	0.176557
	80.2	0.0195299	0.0230799	0.0440532	0.0458794	0.082856	0.0906508	0.191298	0.176976
	80.4	0.0200851	0.0231369	0.043701	0.045992	0.0831593	0.0908705	0.192505	0.177394
	80.6	0.0200529	0.0231939	0.0437825	0.0461045	0.0839527	0.0910901	0.193368	0.177812
	80.8	0.0208617	0.0232508	0.0442096	0.0462171	0.0850717	0.0913097	0.193077	0.178231
	81	0.0209139	0.0233078	0.0436864	0.0463296	0.0851765	0.0915293	0.193306	0.178649
	81.2	0.020555	0.0233648	0.0437165	0.0464421	0.0856809	0.0917488	0.194308	0.179066
	81.4	0.0213862	0.0234217	0.0429599	0.0465547	0.0860815	0.0919684	0.194846	0.179484
	81.6	0.0218928	0.0234787	0.0440085	0.0466672	0.0867182	0.0921878	0.194689	0.179902
	81.8	0.0219207	0.0235356	0.0447199	0.0467797	0.0874186	0.0924073	0.195552	0.180319
	82	0.0225709	0.0235926	0.0459289	0.0468921	0.08857	0.0926267	0.195222	0.180737
	82.2	0.0230807	0.0236495	0.0458615	0.0470046	0.0884996	0.0928461	0.195553	0.181154
	82.4	0.0233457	0.0237065	0.0460447	0.0471171	0.0886392	0.0930655	0.196085	0.181571
	82.6	0.0235516	0.0237634	0.0467332	0.0472295	0.0889525	0.0932848	0.196919	0.181988
	82.8	0.0234651	0.0238204	0.048138	0.047342	0.0900181	0.0935041	0.197448	0.182405
	83	0.0242101	0.0238773	0.0490423	0.0474544	0.0895285	0.0937233	0.197832	0.182822
	83.2	0.023624	0.0239342	0.0501354	0.0475669	0.0891707	0.0939426	0.198162	0.183239
	83.4	0.0233805	0.0239912	0.0500792	0.0476793	0.0894549	0.0941618	0.198866	0.183656
	83.6	0.0233897	0.0240481	0.050823	0.0477917	0.0892632	0.0943809	0.200197	0.184072
	83.8	0.0231688	0.024105	0.0511743	0.0479041	0.0898576	0.0946001	0.201443	0.184489
	84	0.0228713	0.0241619	0.0518622	0.0480165	0.0907195	0.0948192	0.202537	0.184905
	84.2	0.0228849	0.0242189	0.0525611	0.0481289	0.0908556	0.0950383	0.203261	0.185321
	84.4	0.0221629	0.0242758	0.0523702	0.0482413	0.0906485	0.0952573	0.203257	0.185737
	84.6	0.0217197	0.0243327	0.052377	0.0483536	0.0902091	0.0954763	0.203298	0.186153
	84.8	0.0222935	0.0243896	0.0524064	0.048466	0.0899434	0.0956953	0.203393	0.186569
	85	0.0214234	0.0244465	0.051893	0.0485784	0.0897618	0.0959143	0.203507	0.186985
	85.2	0.0210679	0.0245034	0.0524816	0.0486907	0.0896343	0.0961332	0.204382	0.187401
	85.4	0.0211576	0.0245603	0.0522316	0.048803	0.0899478	0.0963521	0.204097	0.187816
	85.6	0.021771	0.0246172	0.0522268	0.0489154	0.0890917	0.0965709	0.204126	0.188232
	85.8	0.0216866	0.0246741	0.0515477	0.0490277	0.089078	0.0967898	0.204492	0.188647
	86	0.0221844	0.024731	0.0510323	0.04914	0.0894089	0.0970086	0.204451	0.189062
	86.2	0.0216126	0.0247879	0.0511931	0.0492523	0.0890408	0.0972273	0.205545	0.189478
	86.4	0.0215332	0.0248448	0.050772	0.0493646	0.0897539	0.0974461	0.205707	0.189893
	86.6	0.0216673	0.0249017	0.0510397	0.0494768	0.0894373	0.0976648	0.205583	0.190307
	86.8	0.0207124	0.0249585	0.0512572	0.0495891	0.0891036	0.0978834	0.205204	0.190722
	87	0.0200272	0.0250154	0.0519289	0.0497014	0.0879457	0.0981021	0.205557	0.191137
	87.2	0.0200829	0.0250723	0.052692	0.0498136	0.0883642	0.0983207	0.205772	0.191552
	87.4	0.0201252	0.0251292	0.0532287	0.0499259	0.0885519	0.0985393	0.207006	0.191966
	87.6	0.0193874	0.025186	0.0538333	0.0500381	0.0885332	0.0987578	0.208227	0.19238
	87.8	0.0188586	0.0252429	0.0536418	0.0501503	0.0892651	0.0989763	0.20858	0.192795
	88	0.0195299	0.0252998	0.0541694	0.0502625	0.0892563	0.0991948	0.209476	0.193209
	88.2	0.0192807	0.0253566	0.0545226	0.0503747	0.0892292	0.0994133	0.209032	0.193623
	88.4	0.0197598	0.0254135	0.0544269	0.0504869	0.0894881	0.0996317	0.209214	0.194037
	88.6	0.02036	0.0254704	0.0542262	0.0505991	0.0894117	0.0998501	0.209878	0.194451
	88.8	0.020965	0.0255272	0.0547328	0.0507113	0.0902303	0.100068	0.210472	0.194864
	89	0.0206886	0.0255841	0.0548103	0.0508235	0.0906861	0.100287	0.210122	0.195278
	89.2	0.0211852	0.0256409	0.0544919	0.0509356	0.0909293	0.100505	0.210967	0.195691
	89.4	0.0211371	0.0256977	0.0540313	0.0510478	0.0911892	0.100723	0.210975	0.196105
	89.6	0.0221861	0.0257546	0.0533088	0.0511599	0.0904978	0.100942	0.211573	0.196518
	89.8	0.0221328	0.0258114	0.0535039	0.051272	0.0914934	0.10116	0.212587	0.196931
	90	0.0230799	0.0258683	0.0531663	0.0513842	0.0914012	0.101378	0.213185	0.197344
	90.2	0.0223282	0.0259251	0.0531109	0.0514963	0.090866	0.101596	0.21433	0.197757
	90.4	0.0221594	0.0259819	0.0521808	0.0516084	0.0918258	0.101814	0.213763	0.19817
	90.6	0.0217775	0.0260388	0.0524337	0.0517205	0.0917496	0.102032	0.213651	0.198583
	90.8	0.0202597	0.0260956	0.053514	0.0518326	0.0922007	0.10225	0.213617	0.198995
	91	0.0205536	0.0261524	0.0542205	0.0519446	0.0928755	0.102468	0.214093	0.199408
	91.2	0.0209275	0.0262092	0.0542407	0.0520567	0.0938309	0.102686	0.214198	0.19982
	91.4	0.0204885	0.026266	0.0541991	0.0521688	0.0927453	0.102904	0.215392	0.200232
	91.6	0.0201423	0.0263229	0.0537597	0.0522808	0.0933206	0.103122	0.216891	0.200645
	91.8	0.0211472	0.0263797	0.0534639	0.0523929	0.0944189	0.10334	0.217049	0.201057
	92	0.0210884	0.0264365	0.0541845	0.0525049	0.0943248	0.103558	0.218887	0.201469
	92.2	0.0212909	0.0264933	0.0546906	0.0526169	0.0946354	0.103776	0.219007	0.201881
	92.4	0.0213778	0.0265501	0.0552062	0.0527289	0.0949711	0.103994	0.219486	0.202292
	92.6	0.0210269	0.0266069	0.0558532	0.0528409	0.0949907	0.104211	0.219077	0.202704
	92.8	0.020941	0.0266637	0.0562178	0.0529529	0.0955298	0.104429	0.21906	0.203115
	93	0.0206629	0.0267205	0.0561031	0.0530649	0.0956047	0.104647	0.218591	0.203527
	93.2	0.0211504	0.0267773	0.0566181	0.0531769	0.0953061	0.104865	0.219629	0.203938
	93.4	0.0208589	0.026834	0.0566717	0.0532889	0.094839	0.105082	0.22021	0.204349
	93.6	0.021301	0.0268908	0.0571577	0.0534008	0.0948416	0.1053	0.220209	0.20476
	93.8	0.0212154	0.0269476	0.0570216	0.0535128	0.0958065	0.105517	0.22054	0.205171
	94	0.0212618	0.0270044	0.0565231	0.0536247	0.0960487	0.105735	0.220709	0.205582
	94.2	0.0201832	0.0270612	0.0557429	0.0537367	0.0968336	0.105953	0.221213	0.205993
	94.4	0.0205396	0.0271179	0.0554808	0.0538486	0.0980181	0.10617	0.222187	0.206404
	94.6	0.0207875	0.0271747	0.0562013	0.0539605	0.0978832	0.106387	0.222854	0.206814
	94.8	0.0201709	0.0272315	0.0562265	0.0540724	0.0990082	0.106605	0.222943	0.207225
	95	0.0213736	0.0272882	0.0552693	0.0541843	0.0994267	0.106822	0.223621	0.207635
	95.2	0.0217674	0.027345	0.0551281	0.0542962	0.0988508	0.10704	0.224655	0.208045
	95.4	0.0221035	0.0274018	0.0544694	0.0544081	0.0992631	0.107257	0.2262	0.208455
	95.6	0.0225793	0.0274585	0.0536355	0.0545199	0.0997939	0.107474	0.228016	0.208865
	95.8	0.0226785	0.0275153	0.0535466	0.0546318	0.10023	0.107692	0.228547	0.209275
	96	0.0219134	0.027572	0.0545383	0.0547436	0.100612	0.107909	0.229691	0.209685
	96.2	0.0230542	0.0276288	0.0548789	0.0548555	0.100647	0.108126	0.229311	0.210095
	96.4	0.0230708	0.0276855	0.0554709	0.0549673	0.100111	0.108343	0.229709	0.210504
	96.6	0.0230014	0.0277422	0.0559356	0.0550791	0.0999787	0.10856	0.230188	0.210914
	96.8	0.0235655	0.027799	0.0560318	0.055191	0.100082	0.108778	0.230607	0.211323
	97	0.0240841	0.0278557	0.0562749	0.0553028	0.0999544	0.108995	0.230553	0.211732
	97.2	0.024639	0.0279125	0.0572657	0.0554146	0.100607	0.109212	0.230807	0.212142
	97.4	0.0247652	0.0279692	0.0571494	0.0555263	0.101244	0.109429	0.230384	0.212551
	97.6	0.024845	0.0280259	0.0576884	0.0556381	0.101419	0.109646	0.229816	0.212959
	97.8	0.0249217	0.0280826	0.0578348	0.0557499	0.101318	0.109863	0.230023	0.213368
	98	0.0252074	0.0281394	0.0586748	0.0558616	0.101566	0.11008	0.230405	0.213777
	98.2	0.0259821	0.0281961	0.0586573	0.0559734	0.101031	0.110297	0.230719	0.214186
	98.4	0.0263824	0.0282528	0.059709	0.0560851	0.101171	0.110513	0.230714	0.214594
	98.6	0.0261949	0.0283095	0.0602325	0.0561969	0.101195	0.11073	0.230717	0.215002
	98.8	0.0267329	0.0283662	0.0593496	0.0563086	0.101433	0.110947	0.230578	0.215411
	99	0.0277183	0.0284229	0.0595594	0.0564203	0.101032	0.111164	0.231604	0.215819
	99.2	0.0275837	0.0284796	0.0601524	0.056532	0.101236	0.111381	0.232234	0.216227
	99.4	0.0271696	0.0285363	0.0593574	0.0566437	0.102768	0.111597	0.233634	0.216635
	99.6	0.0267937	0.028593	0.059189	0.0567554	0.102359	0.111814	0.234288	0.217043
	99.8	0.0258067	0.0286497	0.0594929	0.0568671	0.102905	0.112031	0.234309	0.217451
	100	0.0255293	0.0287064	0.0596725	0.0569788	0.10382	0.112247	0.235012	0.217858
	100.2	0.0260327	0.0287631	0.0597073	0.0570904	0.103851	0.112464	0.235515	0.218266
	100.4	0.0246968	0.0288198	0.0596897	0.0572021	0.10374	0.112681	0.236608	0.218673
	100.6	0.0244064	0.0288765	0.0594279	0.0573137	0.105538	0.112897	0.237205	0.21908
	100.8	0.0235631	0.0289332	0.060007	0.0574253	0.106552	0.113114	0.236964	0.219488
	101	0.0229596	0.0289898	0.0603013	0.057537	0.107108	0.11333	0.237197	0.219895
	101.2	0.0231893	0.0290465	0.0609222	0.0576486	0.107374	0.113547	0.237487	0.220302
	101.4	0.0233357	0.0291032	0.0609923	0.0577602	0.106361	0.113763	0.237337	0.220709
	101.6	0.0225285	0.0291599	0.0617615	0.0578718	0.105853	0.113979	0.237914	0.221115
	101.8	0.0229303	0.0292165	0.0620527	0.0579834	0.105521	0.114196	0.237772	0.221522
	102	0.0227163	0.0292732	0.0625836	0.058095	0.105514	0.114412	0.23767	0.221929
	102.2	0.023257	0.0293299	0.0626595	0.0582065	0.104905	0.114628	0.237948	0.222335
	102.4	0.0235858	0.0293865	0.0624306	0.0583181	0.105298	0.114845	0.238002	0.222741
	102.6	0.0250715	0.0294432	0.0624578	0.0584296	0.105422	0.115061	0.238277	0.223148
	102.8	0.0261079	0.0294998	0.061885	0.0585412	0.105948	0.115277	0.238111	0.223554
	103	0.026432	0.0295565	0.0623614	0.0586527	0.106116	0.115493	0.238485	0.22396
	103.2	0.0264784	0.0296131	0.061799	0.0587642	0.106277	0.115709	0.238813	0.224366
	103.4	0.026044	0.0296698	0.0612687	0.0588758	0.10674	0.115925	0.240216	0.224771
	103.6	0.0259738	0.0297264	0.0610406	0.0589873	0.106891	0.116142	0.239849	0.225177
	103.8	0.0256334	0.029783	0.0613382	0.0590988	0.108086	0.116358	0.240636	0.225583
	104	0.0260759	0.0298397	0.0614478	0.0592103	0.109085	0.116574	0.241257	0.225988
	104.2	0.0255842	0.0298963	0.0614853	0.0593217	0.110682	0.11679	0.242451	0.226394
	104.4	0.0249512	0.0299529	0.0615645	0.0594332	0.111777	0.117006	0.243904	0.226799
	104.6	0.024871	0.0300096	0.0614219	0.0595447	0.113469	0.117221	0.244717	0.227204
	104.8	0.0237701	0.0300662	0.0619172	0.0596561	0.113548	0.117437	0.245372	0.227609
	105	0.0242604	0.0301228	0.0624855	0.0597676	0.11356	0.117653	0.246149	0.228014
	105.2	0.024842	0.0301794	0.0619613	0.059879	0.113857	0.117869	0.246417	0.228419
	105.4	0.0244705	0.030236	0.0624225	0.0599904	0.113343	0.118085	0.246782	0.228824
	105.6	0.0239419	0.0302927	0.0631248	0.0601018	0.113699	0.118301	0.247315	0.229228
	105.8	0.0245917	0.0303493	0.0626948	0.0602133	0.113723	0.118516	0.247668	0.229633
	106	0.0252888	0.0304059	0.0629856	0.0603247	0.11316	0.118732	0.248207	0.230037
	106.2	0.0255844	0.0304625	0.0637538	0.060436	0.113286	0.118948	0.24824	0.230441
	106.4	0.0271415	0.0305191	0.0631388	0.0605474	0.112998	0.119163	0.247485	0.230846
	106.6	0.0276644	0.0305757	0.0635964	0.0606588	0.112854	0.119379	0.247187	0.23125
	106.8	0.0271983	0.0306323	0.0638626	0.0607702	0.112722	0.119595	0.247777	0.231654
	107	0.027695	0.0306889	0.0649617	0.0608815	0.112152	0.11981	0.248032	0.232058
	107.2	0.0278937	0.0307455	0.0654917	0.0609929	0.111844	0.120026	0.248422	0.232461
	107.4	0.02734	0.030802	0.0662178	0.0611042	0.111219	0.120241	0.248122	0.232865
	107.6	0.0276819	0.0308586	0.0664971	0.0612155	0.111798	0.120457	0.2478	0.233269
	107.8	0.0279217	0.0309152	0.0671578	0.0613268	0.112376	0.120672	0.249202	0.233672
	108	0.0277047	0.0309718	0.0675568	0.0614381	0.112828	0.120887	0.249905	0.234075
	108.2	0.0271668	0.0310284	0.0671445	0.0615494	0.113853	0.121103	0.250473	0.234479
	108.4	0.0270606	0.0310849	0.0669011	0.0616607	0.113882	0.121318	0.250882	0.234882
	108.6	0.0267785	0.0311415	0.0658661	0.061772	0.113975	0.121534	0.25136	0.235285
	108.8	0.0262695	0.0311981	0.0650425	0.0618833	0.11447	0.121749	0.252312	0.235688
	109	0.0265628	0.0312546	0.0644673	0.0619946	0.115177	0.121964	0.253444	0.236091
	109.2	0.0262798	0.0313112	0.0633907	0.0621058	0.115827	0.122179	0.254098	0.236493
	109.4	0.026499	0.0313678	0.0629441	0.0622171	0.115534	0.122394	0.254734	0.236896
	109.6	0.0268549	0.0314243	0.0621255	0.0623283	0.116337	0.12261	0.255308	0.237298
	109.8	0.0269661	0.0314809	0.0614189	0.0624395	0.116997	0.122825	0.256419	0.237701
	110	0.0272355	0.0315374	0.0616508	0.0625507	0.11737	0.12304	0.256804	0.238103
	110.2	0.0260095	0.031594	0.0619862	0.062662	0.11744	0.123255	0.257036	0.238505
	110.4	0.0259317	0.0316505	0.0615268	0.0627732	0.117487	0.12347	0.257853	0.238907
	110.6	0.0246096	0.031707	0.0625286	0.0628843	0.118005	0.123685	0.25873	0.239309
	110.8	0.0248417	0.0317636	0.0637374	0.0629955	0.11807	0.1239	0.25875	0.239711
	111	0.0256218	0.0318201	0.0646795	0.0631067	0.118571	0.124115	0.258229	0.240113
	111.2	0.0253906	0.0318767	0.0650945	0.0632179	0.118493	0.12433	0.257622	0.240514
	111.4	0.0248943	0.0319332	0.0658938	0.063329	0.118568	0.124545	0.257087	0.240916
	111.6	0.024487	0.0319897	0.065891	0.0634402	0.119461	0.12476	0.257826	0.241317
	111.8	0.0245046	0.0320462	0.06597	0.0635513	0.120246	0.124974	0.258888	0.241719
	112	0.0241586	0.0321028	0.0664419	0.0636624	0.120649	0.125189	0.258812	0.24212
	112.2	0.0244614	0.0321593	0.0663839	0.0637736	0.121158	0.125404	0.258744	0.242521
	112.4	0.0249823	0.0322158	0.0661136	0.0638847	0.120705	0.125619	0.260176	0.242922
	112.6	0.025771	0.0322723	0.0659323	0.0639958	0.120156	0.125833	0.261164	0.243323
	112.8	0.025208	0.0323288	0.0660952	0.0641069	0.120596	0.126048	0.262316	0.243724
	113	0.0261201	0.0323853	0.0662552	0.0642179	0.12008	0.126263	0.263056	0.244124
	113.2	0.0262128	0.0324418	0.0658833	0.064329	0.119445	0.126477	0.26272	0.244525
	113.4	0.0278163	0.0324983	0.0657775	0.0644401	0.118901	0.126692	0.263374	0.244926
	113.6	0.0279923	0.0325548	0.0662639	0.0645511	0.118703	0.126906	0.263634	0.245326
	113.8	0.0280471	0.0326113	0.0666916	0.0646622	0.118031	0.127121	0.264555	0.245726
	114	0.0275391	0.0326678	0.0670424	0.0647732	0.117595	0.127335	0.26515	0.246126
	114.2	0.0267147	0.0327243	0.0681679	0.0648843	0.117955	0.12755	0.265368	0.246526
	114.4	0.0267172	0.0327808	0.0687534	0.0649953	0.118957	0.127764	0.265033	0.246926
	114.6	0.0270644	0.0328373	0.0702822	0.0651063	0.119189	0.127979	0.265182	0.247326
	114.8	0.0279463	0.0328938	0.0699867	0.0652173	0.119898	0.128193	0.264641	0.247726
	115	0.028089	0.0329502	0.0696788	0.0653283	0.120891	0.128407	0.265083	0.248126
	115.2	0.0275982	0.0330067	0.0698242	0.0654393	0.121041	0.128622	0.265411	0.248525
	115.4	0.0279739	0.0330632	0.0709223	0.0655502	0.122136	0.128836	0.265567	0.248925
	115.6	0.0275673	0.0331197	0.0702984	0.0656612	0.122636	0.12905	0.266715	0.249324
	115.8	0.027906	0.0331761	0.0702335	0.0657722	0.123192	0.129264	0.267429	0.249723
	116	0.0284191	0.0332326	0.0709306	0.0658831	0.12364	0.129479	0.268181	0.250122
	116.2	0.0283732	0.033289	0.0706743	0.0659941	0.123535	0.129693	0.268754	0.250521
	116.4	0.0284487	0.0333455	0.0700805	0.066105	0.122528	0.129907	0.269443	0.25092
	116.6	0.0292841	0.033402	0.0696643	0.0662159	0.122633	0.130121	0.270026	0.251319
	116.8	0.0288083	0.0334584	0.0698733	0.0663268	0.122207	0.130335	0.27037	0.251718
	117	0.0294628	0.0335149	0.0700024	0.0664377	0.121345	0.130549	0.270601	0.252116
	117.2	0.0292668	0.0335713	0.0692621	0.0665486	0.121618	0.130763	0.270424	0.252515
	117.4	0.0294439	0.0336278	0.0695946	0.0666595	0.122044	0.130977	0.270433	0.252913
	117.6	0.0285153	0.0336842	0.0700861	0.0667704	0.122081	0.131191	0.270213	0.253311
	117.8	0.0281501	0.0337406	0.0705193	0.0668813	0.122276	0.131405	0.271125	0.253709
	118	0.027968	0.0337971	0.0704973	0.0669921	0.123103	0.131619	0.27146	0.254107
	118.2	0.0283182	0.0338535	0.0706133	0.067103	0.125066	0.131833	0.271864	0.254505
	118.4	0.0285641	0.0339099	0.0710839	0.0672138	0.126371	0.132046	0.27175	0.254903
	118.6	0.029215	0.0339664	0.0711687	0.0673246	0.127129	0.13226	0.272493	0.255301
	118.8	0.0289685	0.0340228	0.0706006	0.0674355	0.128163	0.132474	0.272348	0.255699
	119	0.0288231	0.0340792	0.0704126	0.0675463	0.128685	0.132688	0.272765	0.256096
	119.2	0.0288659	0.0341356	0.070874	0.0676571	0.129026	0.132901	0.273073	0.256494
	119.4	0.0292243	0.034192	0.0714566	0.0677679	0.129398	0.133115	0.273658	0.256891
	119.6	0.0290347	0.0342485	0.0706374	0.0678787	0.129649	0.133329	0.274807	0.257288
	119.8	0.0297421	0.0343049	0.0698644	0.0679894	0.129203	0.133542	0.275295	0.257685
	120	0.0302989	0.0343613	0.0700829	0.0681002	0.129905	0.133756	0.276445	0.258082
	120.2	0.0307792	0.0344177	0.0691919	0.068211	0.129724	0.133969	0.276909	0.258479
	120.4	0.0304384	0.0344741	0.0694599	0.0683217	0.13002	0.134183	0.277091	0.258876
	120.6	0.0320012	0.0345305	0.0700387	0.0684325	0.130615	0.134396	0.277352	0.259273
	120.8	0.0316947	0.0345869	0.070962	0.0685432	0.130618	0.13461	0.277187	0.259669
	121	0.0303684	0.0346433	0.071591	0.0686539	0.131376	0.134823	0.277448	0.260066
	121.2	0.0302038	0.0346997	0.0719131	0.0687646	0.131357	0.135037	0.276787	0.260462
	121.4	0.03067	0.034756	0.073284	0.0688753	0.13107	0.13525	0.276956	0.260858
	121.6	0.0309685	0.0348124	0.0743958	0.068986	0.131467	0.135463	0.277785	0.261254
	121.8	0.0310478	0.0348688	0.0745274	0.0690967	0.131926	0.135677	0.278893	0.261651
	122	0.0314005	0.0349252	0.0750254	0.0692074	0.131588	0.13589	0.279692	0.262046
	122.2	0.0309488	0.0349816	0.0759732	0.0693181	0.131584	0.136103	0.280316	0.262442
	122.4	0.0307577	0.0350379	0.0768371	0.0694287	0.131597	0.136317	0.279761	0.262838
	122.6	0.0307036	0.0350943	0.0767849	0.0695394	0.13074	0.13653	0.279687	0.263234
	122.8	0.0290525	0.0351507	0.0774244	0.06965	0.130178	0.136743	0.280046	0.263629
	123	0.0284269	0.035207	0.076764	0.0697607	0.130091	0.136956	0.279937	0.264025
	123.2	0.027717	0.0352634	0.0769019	0.0698713	0.130312	0.137169	0.280525	0.26442
	123.4	0.027189	0.0353198	0.0771313	0.0699819	0.130122	0.137382	0.281489	0.264815
	123.6	0.0274328	0.0353761	0.0762388	0.0700925	0.130481	0.137595	0.282267	0.26521
	123.8	0.0275507	0.0354325	0.0757238	0.0702031	0.130354	0.137808	0.282737	0.265605
	124	0.0271973	0.0354888	0.0764462	0.0703137	0.131212	0.138021	0.283802	0.266
	124.2	0.0271516	0.0355452	0.0759774	0.0704243	0.131834	0.138234	0.284056	0.266395
	124.4	0.0266939	0.0356015	0.0764584	0.0705349	0.132914	0.138447	0.284087	0.26679
	124.6	0.0283482	0.0356579	0.0756969	0.0706454	0.133797	0.13866	0.28508	0.267184
	124.8	0.0276658	0.0357142	0.0750058	0.070756	0.134139	0.138873	0.285713	0.267579
	125	0.026769	0.0357705	0.0750589	0.0708665	0.134048	0.139086	0.286254	0.267973
	125.2	0.0279031	0.0358269	0.07471	0.0709771	0.133113	0.139298	0.2863	0.268368
	125.4	0.0287315	0.0358832	0.074214	0.0710876	0.133895	0.139511	0.286739	0.268762
	125.6	0.0283945	0.0359395	0.0742447	0.0711981	0.134735	0.139724	0.287102	0.269156
	125.8	0.0283587	0.0359959	0.0741046	0.0713086	0.134176	0.139936	0.286566	0.26955
	126	0.0284242	0.0360522	0.0750023	0.0714191	0.133088	0.140149	0.285759	0.269944
	126.2	0.0276239	0.0361085	0.0750152	0.0715296	0.133016	0.140362	0.286053	0.270337
	126.4	0.02801	0.0361648	0.0743254	0.0716401	0.133364	0.140574	0.285565	0.270731
	126.6	0.0278901	0.0362211	0.0747228	0.0717506	0.132989	0.140787	0.285184	0.271125
	126.8	0.0280663	0.0362774	0.0747327	0.071861	0.132725	0.141	0.284872	0.271518
	127	0.0280565	0.0363337	0.0746082	0.0719715	0.132987	0.141212	0.284231	0.271911
	127.2	0.0282867	0.0363901	0.0754144	0.0720819	0.133318	0.141425	0.284609	0.272305
	127.4	0.0284601	0.0364464	0.0763876	0.0721924	0.133274	0.141637	0.285183	0.272698
	127.6	0.0295568	0.0365027	0.0754612	0.0723028	0.133167	0.141849	0.285244	0.273091
	127.8	0.0292123	0.0365589	0.0763103	0.0724132	0.133693	0.142062	0.28598	0.273484
	128	0.028962	0.0366152	0.0764101	0.0725236	0.133793	0.142274	0.286676	0.273877
	128.2	0.0298951	0.0366715	0.0761945	0.072634	0.135197	0.142487	0.288583	0.274269
	128.4	0.0304493	0.0367278	0.0760751	0.0727444	0.135848	0.142699	0.290021	0.274662
	128.6	0.0305603	0.0367841	0.0749846	0.0728548	0.136052	0.142911	0.291581	0.275055
	128.8	0.0310091	0.0368404	0.0738711	0.0729652	0.13598	0.143123	0.292675	0.275447
	129	0.0310263	0.0368967	0.0734785	0.0730755	0.136739	0.143336	0.293785	0.275839
	129.2	0.0314411	0.0369529	0.0737231	0.0731859	0.136711	0.143548	0.294709	0.276231
	129.4	0.0318162	0.0370092	0.0740217	0.0732963	0.137816	0.14376	0.294551	0.276624
	129.6	0.032035	0.0370655	0.0741345	0.0734066	0.13884	0.143972	0.294913	0.277016
	129.8	0.0308648	0.0371218	0.0745933	0.0735169	0.138857	0.144184	0.294779	0.277407
	130	0.0301721	0.037178	0.0750317	0.0736272	0.139168	0.144396	0.295292	0.277799
	130.2	0.030361	0.0372343	0.0747106	0.0737376	0.140437	0.144608	0.296301	0.278191
	130.4	0.0312198	0.0372905	0.0741539	0.0738479	0.1411	0.14482	0.296058	0.278583
	130.6	0.0309937	0.0373468	0.074224	0.0739582	0.141127	0.145032	0.29623	0.278974
	130.8	0.031691	0.0374031	0.0739314	0.0740684	0.140504	0.145244	0.296179	0.279365
	131	0.0307427	0.0374593	0.0744109	0.0741787	0.140293	0.145456	0.297232	0.279757
	131.2	0.0307683	0.0375156	0.075455	0.074289	0.139594	0.145668	0.297323	0.280148
	131.4	0.0306515	0.0375718	0.0761251	0.0743992	0.140221	0.14588	0.297251	0.280539
	131.6	0.0310757	0.037628	0.075986	0.0745095	0.139961	0.146092	0.297191	0.28093
	131.8	0.0308065	0.0376843	0.0773597	0.0746197	0.139813	0.146303	0.298017	0.281321
	132	0.0310456	0.0377405	0.0777723	0.07473	0.14022	0.146515	0.297675	0.281712
	132.2	0.0323453	0.0377968	0.0779839	0.0748402	0.14088	0.146727	0.298195	0.282102
	132.4	0.0315536	0.037853	0.078273	0.0749504	0.140895	0.146939	0.298148	0.282493
	132.6	0.0319044	0.0379092	0.078027	0.0750606	0.14107	0.14715	0.29941	0.282883
	132.8	0.0338091	0.0379654	0.0779476	0.0751708	0.141735	0.147362	0.300018	0.283274
	133	0.0337236	0.0380217	0.0787515	0.075281	0.142625	0.147574	0.301085	0.283664
	133.2	0.0334797	0.0380779	0.0793697	0.0753912	0.143545	0.147785	0.301802	0.284054
	133.4	0.0334172	0.0381341	0.0785101	0.0755013	0.144119	0.147997	0.301559	0.284444
	133.6	0.0327087	0.0381903	0.0782349	0.0756115	0.145033	0.148208	0.302733	0.284834
	133.8	0.0311529	0.0382465	0.0781533	0.0757217	0.144264	0.14842	0.303359	0.285224
	134	0.0318512	0.0383027	0.07824	0.0758318	0.144702	0.148631	0.304305	0.285613
	134.2	0.0319315	0.0383589	0.0778232	0.0759419	0.145029	0.148843	0.304921	0.286003
	134.4	0.0314827	0.0384151	0.0772466	0.0760521	0.144522	0.149054	0.305258	0.286393
	134.6	0.0317371	0.0384713	0.0771402	0.0761622	0.144595	0.149265	0.306033	0.286782
	134.8	0.0330812	0.0385275	0.0768336	0.0762723	0.143843	0.149477	0.307066	0.287171
	135	0.032302	0.0385837	0.0770845	0.0763824	0.143362	0.149688	0.30758	0.287561
	135.2	0.0325615	0.0386399	0.0769372	0.0764925	0.143278	0.149899	0.306712	0.28795
	135.4	0.0326871	0.0386961	0.0775499	0.0766025	0.143601	0.150111	0.306833	0.288339
	135.6	0.0329343	0.0387523	0.078177	0.0767126	0.14245	0.150322	0.307264	0.288728
	135.8	0.0335039	0.0388085	0.0786199	0.0768227	0.142336	0.150533	0.307778	0.289116
	136	0.0332198	0.0388647	0.0788932	0.0769327	0.143504	0.150744	0.307306	0.289505
	136.2	0.0325338	0.0389208	0.0798895	0.0770428	0.143537	0.150955	0.307534	0.289894
	136.4	0.031293	0.038977	0.0806933	0.0771528	0.143708	0.151166	0.307472	0.290282
	136.6	0.0323491	0.0390332	0.0810079	0.0772628	0.144554	0.151377	0.307568	0.290671
	136.8	0.0330342	0.0390894	0.0811367	0.0773729	0.144819	0.151589	0.307575	0.291059
	137	0.0313048	0.0391455	0.0819088	0.0774829	0.145051	0.1518	0.308271	0.291447
	137.2	0.0312104	0.0392017	0.0826462	0.0775929	0.145978	0.152011	0.308383	0.291835
	137.4	0.0301915	0.0392578	0.0827924	0.0777029	0.145074	0.152221	0.308699	0.292223
	137.6	0.0300873	0.039314	0.0832045	0.0778128	0.145083	0.152432	0.309817	0.292611
	137.8	0.0300121	0.0393702	0.0827264	0.0779228	0.144587	0.152643	0.309896	0.292999
	138	0.0313822	0.0394263	0.083299	0.0780328	0.144736	0.152854	0.30996	0.293387
	138.2	0.0313789	0.0394825	0.0830618	0.0781427	0.145079	0.153065	0.309823	0.293774
	138.4	0.0321246	0.0395386	0.0826912	0.0782527	0.145115	0.153276	0.309328	0.294162
	138.6	0.0327127	0.0395947	0.0824233	0.0783626	0.145555	0.153487	0.310381	0.294549
	138.8	0.0329059	0.0396509	0.0815702	0.0784726	0.145386	0.153697	0.310686	0.294936
	139	0.0326882	0.039707	0.0809417	0.0785825	0.146258	0.153908	0.310529	0.295323
	139.2	0.0336818	0.0397632	0.0809574	0.0786924	0.146442	0.154119	0.310865	0.29571
	139.4	0.0338361	0.0398193	0.0815122	0.0788023	0.146497	0.154329	0.312009	0.296097
	139.6	0.0340865	0.0398754	0.0818502	0.0789122	0.147059	0.15454	0.312626	0.296484
	139.8	0.0339591	0.0399315	0.0811306	0.0790221	0.148171	0.154751	0.313524	0.296871
	140	0.0328769	0.0399877	0.0807788	0.0791319	0.149678	0.154961	0.313704	0.297258
	140.2	0.0322551	0.0400438	0.0808105	0.0792418	0.150156	0.155172	0.313922	0.297644
	140.4	0.0327445	0.0400999	0.0800209	0.0793517	0.150526	0.155382	0.314509	0.298031
	140.6	0.0336978	0.040156	0.0801801	0.0794615	0.151112	0.155593	0.315475	0.298417
	140.8	0.0328009	0.0402121	0.0808614	0.0795714	0.150736	0.155803	0.317032	0.298803
	141	0.0321979	0.0402682	0.0811952	0.0796812	0.151069	0.156014	0.318096	0.299189
	141.2	0.0334079	0.0403243	0.0810609	0.079791	0.151333	0.156224	0.318555	0.299575
	141.4	0.0327615	0.0403805	0.0805552	0.0799008	0.150715	0.156434	0.319635	0.299961
	141.6	0.033868	0.0404366	0.0805781	0.0800106	0.151887	0.156645	0.320923	0.300347
	141.8	0.0343182	0.0404927	0.0806744	0.0801204	0.152165	0.156855	0.32091	0.300733
	142	0.0339035	0.0405487	0.0808907	0.0802302	0.151869	0.157065	0.321041	0.301119
	142.2	0.0331663	0.0406048	0.0811861	0.08034	0.152529	0.157275	0.32139	0.301504
	142.4	0.0330882	0.0406609	0.0814968	0.0804498	0.152358	0.157486	0.321231	0.30189
	142.6	0.0326396	0.040717	0.0817509	0.0805595	0.152353	0.157696	0.322138	0.302275
	142.8	0.0332201	0.0407731	0.0819641	0.0806693	0.15277	0.157906	0.321712	0.30266
	143	0.0339923	0.0408292	0.0819983	0.080779	0.152462	0.158116	0.322082	0.303045
	143.2	0.0337384	0.0408853	0.0829189	0.0808887	0.152111	0.158326	0.320885	0.30343
	143.4	0.0328742	0.0409413	0.0828829	0.0809985	0.152894	0.158536	0.320763	0.303815
	143.6	0.0330784	0.0409974	0.0831303	0.0811082	0.153686	0.158746	0.320381	0.3042
	143.8	0.0328792	0.0410535	0.0822083	0.0812179	0.153913	0.158956	0.320614	0.304585
	144	0.0329107	0.0411095	0.0815337	0.0813276	0.15435	0.159166	0.321266	0.304969
	144.2	0.0334331	0.0411656	0.0814057	0.0814373	0.154368	0.159376	0.320846	0.305354
	144.4	0.0334655	0.0412217	0.0814224	0.081547	0.154247	0.159586	0.321112	0.305738
	144.6	0.0333748	0.0412777	0.0814795	0.0816566	0.154379	0.159796	0.321725	0.306123
	144.8	0.0325997	0.0413338	0.0817164	0.0817663	0.154133	0.160006	0.322812	0.306507
	145	0.0338494	0.0413898	0.081052	0.0818759	0.153865	0.160216	0.323197	0.306891
	145.2	0.0347311	0.0414459	0.0815515	0.0819856	0.153821	0.160425	0.323883	0.307275
	145.4	0.0349139	0.0415019	0.0814908	0.0820952	0.154419	0.160635	0.325037	0.307659
	145.6	0.0355426	0.041558	0.0824215	0.0822048	0.15556	0.160845	0.325764	0.308043
	145.8	0.0351469	0.041614	0.0827816	0.0823145	0.154957	0.161055	0.326375	0.308426
	146	0.0341353	0.0416701	0.0828265	0.0824241	0.155413	0.161264	0.32681	0.30881
	146.2	0.0346516	0.0417261	0.0838637	0.0825337	0.155893	0.161474	0.328156	0.309193
	146.4	0.0342587	0.0417821	0.0844586	0.0826433	0.155909	0.161683	0.328497	0.309577
	146.6	0.0342209	0.0418382	0.0848569	0.0827528	0.156267	0.161893	0.329323	0.30996
	146.8	0.0348123	0.0418942	0.086121	0.0828624	0.156689	0.162103	0.329944	0.310343
	147	0.0355446	0.0419502	0.0865105	0.082972	0.156168	0.162312	0.330105	0.310726
	147.2	0.0353601	0.0420062	0.0870273	0.0830815	0.157023	0.162522	0.329344	0.311109
	147.4	0.0355741	0.0420622	0.0872407	0.0831911	0.157961	0.162731	0.330131	0.311492
	147.6	0.0359954	0.0421183	0.0872801	0.0833006	0.157917	0.16294	0.329988	0.311875
	147.8	0.0354787	0.0421743	0.0867005	0.0834102	0.157681	0.16315	0.330652	0.312258
	148	0.035726	0.0422303	0.0859937	0.0835197	0.158399	0.163359	0.330962	0.31264
	148.2	0.0358368	0.0422863	0.0860515	0.0836292	0.158996	0.163569	0.329913	0.313023
	148.4	0.0351047	0.0423423	0.0864833	0.0837387	0.158848	0.163778	0.330708	0.313405
	148.6	0.0346457	0.0423983	0.0860836	0.0838482	0.158902	0.163987	0.331304	0.313788
	148.8	0.0351568	0.0424543	0.0859528	0.0839577	0.15899	0.164196	0.331591	0.31417
	149	0.0355025	0.0425103	0.084611	0.0840671	0.158816	0.164406	0.331823	0.314552
	149.2	0.0361173	0.0425663	0.0842169	0.0841766	0.15908	0.164615	0.332796	0.314934
	149.4	0.0362553	0.0426223	0.0838523	0.0842861	0.159854	0.164824	0.333114	0.315316
	149.6	0.035849	0.0426783	0.0844162	0.0843955	0.159869	0.165033	0.333909	0.315697
	149.8	0.035432	0.0427342	0.0843995	0.084505	0.159908	0.165242	0.334567	0.316079
	150	0.0363325	0.0427902	0.0848756	0.0846144	0.160333	0.165451	0.33455	0.316461
	150.2	0.0358358	0.0428462	0.0849612	0.0847238	0.159771	0.16566	0.335151	0.316842
	150.4	0.0354407	0.0429022	0.0857328	0.0848332	0.159475	0.165869	0.334938	0.317224
	150.6	0.0363302	0.0429582	0.0861542	0.0849426	0.159625	0.166078	0.336158	0.317605
	150.8	0.0372454	0.0430141	0.0870343	0.085052	0.158887	0.166287	0.336897	0.317986
	151	0.0387996	0.0430701	0.0870982	0.0851614	0.158759	0.166496	0.336844	0.318367
	151.2	0.0392777	0.0431261	0.087549	0.0852708	0.158697	0.166705	0.336247	0.318748
	151.4	0.0392247	0.043182	0.0879436	0.0853802	0.158956	0.166914	0.336798	0.319129
	151.6	0.0387098	0.043238	0.0877858	0.0854895	0.158464	0.167123	0.337223	0.31951
	151.8	0.038794	0.0432939	0.0881179	0.0855989	0.159228	0.167332	0.33804	0.31989
	152	0.0393744	0.0433499	0.0883464	0.0857082	0.159454	0.16754	0.338146	0.320271
	152.2	0.0388847	0.0434058	0.0888726	0.0858176	0.159666	0.167749	0.338072	0.320651
	152.4	0.0387443	0.0434618	0.0891958	0.0859269	0.159858	0.167958	0.338776	0.321032
	152.6	0.0390128	0.0435177	0.0886072	0.0860362	0.160872	0.168167	0.338991	0.321412
	152.8	0.0395718	0.0435737	0.0880031	0.0861455	0.162164	0.168375	0.340297	0.321792
	153	0.0396735	0.0436296	0.0876685	0.0862548	0.162366	0.168584	0.341062	0.322172
	153.2	0.0401009	0.0436856	0.0878908	0.0863641	0.163641	0.168792	0.341658	0.322552
	153.4	0.039151	0.0437415	0.0883325	0.0864734	0.165461	0.169001	0.341812	0.322932
	153.6	0.0386942	0.0437974	0.0886061	0.0865826	0.166645	0.16921	0.342318	0.323312
	153.8	0.0385794	0.0438534	0.0891797	0.0866919	0.167084	0.169418	0.342818	0.323692
	154	0.0387765	0.0439093	0.0894404	0.0868012	0.16718	0.169627	0.343229	0.324071
	154.2	0.038086	0.0439652	0.0884665	0.0869104	0.167147	0.169835	0.343705	0.324451
	154.4	0.038447	0.0440211	0.0895669	0.0870196	0.167187	0.170043	0.344179	0.32483
	154.6	0.0384186	0.044077	0.0898287	0.0871289	0.168059	0.170252	0.344739	0.325209
	154.8	0.0391715	0.044133	0.0898811	0.0872381	0.167293	0.17046	0.345236	0.325589
	155	0.0394802	0.0441889	0.090658	0.0873473	0.166998	0.170669	0.345117	0.325968
	155.2	0.039892	0.0442448	0.0906674	0.0874565	0.166134	0.170877	0.344945	0.326347
	155.4	0.039494	0.0443007	0.0904154	0.0875657	0.166078	0.171085	0.345366	0.326725
	155.6	0.0389408	0.0443566	0.0908346	0.0876749	0.164954	0.171293	0.345473	0.327104
	155.8	0.039814	0.0444125	0.0905827	0.087784	0.164972	0.171502	0.345357	0.327483
	156	0.0400863	0.0444684	0.0904834	0.0878932	0.164722	0.17171	0.345118	0.327861
	156.2	0.0391997	0.0445243	0.090827	0.0880024	0.164952	0.171918	0.344819	0.32824
	156.4	0.0401044	0.0445802	0.0910033	0.0881115	0.165872	0.172126	0.345259	0.328618
	156.6	0.0400604	0.0446361	0.0911439	0.0882207	0.166629	0.172334	0.345074	0.328997
	156.8	0.0402217	0.0446919	0.0916681	0.0883298	0.167196	0.172542	0.345706	0.329375
	157	0.040845	0.0447478	0.0919024	0.0884389	0.167519	0.17275	0.345318	0.329753
	157.2	0.0409644	0.0448037	0.0917378	0.088548	0.168549	0.172958	0.345435	0.330131
	157.4	0.0406905	0.0448596	0.0924893	0.0886571	0.169634	0.173166	0.346116	0.330509
	157.6	0.0408651	0.0449155	0.0925389	0.0887662	0.170867	0.173374	0.346726	0.330886
	157.8	0.0410845	0.0449713	0.0933913	0.0888753	0.170909	0.173582	0.34697	0.331264
	158	0.0405275	0.0450272	0.0932715	0.0889844	0.171067	0.17379	0.346956	0.331642
	158.2	0.0407526	0.0450831	0.0929652	0.0890935	0.171039	0.173998	0.347618	0.332019
	158.4	0.0412386	0.0451389	0.0934807	0.0892025	0.170656	0.174206	0.348116	0.332396
	158.6	0.0404333	0.0451948	0.0937336	0.0893116	0.17075	0.174413	0.348947	0.332774
	158.8	0.0402779	0.0452506	0.0926242	0.0894206	0.169351	0.174621	0.34965	0.333151
	159	0.0396309	0.0453065	0.0923196	0.0895296	0.169482	0.174829	0.34983	0.333528
	159.2	0.0398993	0.0453624	0.0913331	0.0896387	0.169004	0.175037	0.350823	0.333905
	159.4	0.0392014	0.0454182	0.0908199	0.0897477	0.169155	0.175244	0.351835	0.334282
	159.6	0.0395895	0.045474	0.0911723	0.0898567	0.168992	0.175452	0.352298	0.334659
	159.8	0.039588	0.0455299	0.0906747	0.0899657	0.16963	0.17566	0.352457	0.335035
	160	0.0385202	0.0455857	0.091241	0.0900747	0.169788	0.175867	0.352039	0.335412
	160.2	0.0383203	0.0456416	0.0907903	0.0901837	0.169708	0.176075	0.351863	0.335788
	160.4	0.0394258	0.0456974	0.090242	0.0902926	0.170231	0.176282	0.352443	0.336165
	160.6	0.03918	0.0457532	0.0910282	0.0904016	0.170388	0.17649	0.352597	0.336541
	160.8	0.039437	0.0458091	0.0920274	0.0905105	0.170906	0.176697	0.353215	0.336917
	161	0.0396227	0.0458649	0.0913198	0.0906195	0.17127	0.176905	0.353263	0.337293
	161.2	0.0393049	0.0459207	0.0920914	0.0907284	0.171908	0.177112	0.353595	0.337669
	161.4	0.0387951	0.0459765	0.0932838	0.0908374	0.172309	0.17732	0.352993	0.338045
	161.6	0.0385599	0.0460324	0.0932534	0.0909463	0.17284	0.177527	0.353444	0.338421
	161.8	0.0386841	0.0460882	0.0938395	0.0910552	0.172214	0.177734	0.353672	0.338797
	162	0.0381367	0.046144	0.0942798	0.0911641	0.171677	0.177942	0.355143	0.339172
	162.2	0.0396927	0.0461998	0.095217	0.091273	0.171222	0.178149	0.355713	0.339548
	162.4	0.0412538	0.0462556	0.0952393	0.0913819	0.170727	0.178356	0.355542	0.339923
	162.6	0.0405606	0.0463114	0.0954339	0.0914907	0.17049	0.178563	0.35642	0.340298
	162.8	0.0403847	0.0463672	0.0952196	0.0915996	0.170809	0.178771	0.356746	0.340673
	163	0.0411541	0.046423	0.0942433	0.0917085	0.171601	0.178978	0.35788	0.341049
	163.2	0.0408769	0.0464788	0.0947083	0.0918173	0.171361	0.179185	0.359097	0.341424
	163.4	0.0415665	0.0465346	0.0952803	0.0919261	0.172711	0.179392	0.359703	0.341798
	163.6	0.0426072	0.0465904	0.0959221	0.092035	0.173389	0.179599	0.360029	0.342173
	163.8	0.0419895	0.0466462	0.0955664	0.0921438	0.173716	0.179806	0.360377	0.342548
	164	0.0418386	0.046702	0.0954468	0.0922526	0.174014	0.180013	0.36026	0.342923
	164.2	0.0419298	0.0467577	0.0948518	0.0923614	0.174812	0.18022	0.360624	0.343297
	164.4	0.0413453	0.0468135	0.0952391	0.0924702	0.175923	0.180427	0.361021	0.343671
	164.6	0.0407781	0.0468693	0.0960913	0.092579	0.176795	0.180634	0.361879	0.344046
	164.8	0.0405105	0.0469251	0.0957505	0.0926878	0.177265	0.180841	0.362924	0.34442
	165	0.0393962	0.0469808	0.0948886	0.0927965	0.177071	0.181048	0.364353	0.344794
	165.2	0.038599	0.0470366	0.0958314	0.0929053	0.177256	0.181254	0.364734	0.345168
	165.4	0.0387711	0.0470924	0.0963466	0.0930141	0.17625	0.181461	0.364082	0.345542
	165.6	0.0382144	0.0471481	0.0956756	0.0931228	0.176198	0.181668	0.365657	0.345916
	165.8	0.0377285	0.0472039	0.0958183	0.0932315	0.175981	0.181875	0.365702	0.346289
	166	0.0380125	0.0472596	0.0962574	0.0933403	0.176522	0.182081	0.366019	0.346663
	166.2	0.0385657	0.0473154	0.0960495	0.093449	0.175967	0.182288	0.365344	0.347036
	166.4	0.0385482	0.0473712	0.0955174	0.0935577	0.175204	0.182495	0.365778	0.34741
	166.6	0.0384563	0.0474269	0.095828	0.0936664	0.175895	0.182701	0.36634	0.347783
	166.8	0.038743	0.0474826	0.0956586	0.0937751	0.176585	0.182908	0.365827	0.348156
	167	0.0393671	0.0475384	0.0946796	0.0938837	0.177069	0.183115	0.366615	0.34853
	167.2	0.0392813	0.0475941	0.095861	0.0939924	0.177459	0.183321	0.366739	0.348903
	167.4	0.040904	0.0476499	0.0960934	0.0941011	0.178308	0.183528	0.367411	0.349275
	167.6	0.0414383	0.0477056	0.0959064	0.0942097	0.178265	0.183734	0.367808	0.349648
	167.8	0.0412636	0.0477613	0.0964966	0.0943184	0.178877	0.183941	0.367704	0.350021
	168	0.0417438	0.0478171	0.0965547	0.094427	0.17958	0.184147	0.367431	0.350394
	168.2	0.0418765	0.0478728	0.0957721	0.0945356	0.180832	0.184353	0.367511	0.350766
	168.4	0.0417842	0.0479285	0.0960744	0.0946443	0.180969	0.18456	0.367952	0.351139
	168.6	0.0425237	0.0479842	0.0966932	0.0947529	0.181264	0.184766	0.369342	0.351511
	168.8	0.0420597	0.0480399	0.0966187	0.0948615	0.181382	0.184972	0.370238	0.351883
	169	0.04091	0.0480957	0.0972	0.0949701	0.181563	0.185179	0.371641	0.352255
	169.2	0.0409653	0.0481514	0.0975891	0.0950787	0.181783	0.185385	0.370653	0.352627
	169.4	0.0420069	0.0482071	0.0975603	0.0951872	0.181505	0.185591	0.370709	0.352999
	169.6	0.0413221	0.0482628	0.0972824	0.0952958	0.181737	0.185797	0.371895	0.353371
	169.8	0.0409475	0.0483185	0.0975293	0.0954044	0.181373	0.186003	0.37229	0.353743
	170	0.0414929	0.0483742	0.0976181	0.0955129	0.181727	0.186209	0.37242	0.354114
	170.2	0.0410114	0.0484299	0.0980115	0.0956214	0.181512	0.186416	0.37254	0.354486
	170.4	0.0413751	0.0484856	0.0994409	0.09573	0.18174	0.186622	0.372945	0.354857
	170.6	0.0426342	0.0485413	0.0998742	0.0958385	0.1817	0.186828	0.372809	0.355229
	170.8	0.042373	0.048597	0.100474	0.095947	0.180827	0.187034	0.372495	0.3556
	171	0.0422091	0.0486526	0.100829	0.0960555	0.181514	0.18724	0.37335	0.355971
	171.2	0.0425745	0.0487083	0.101091	0.096164	0.181753	0.187446	0.373745	0.356342
	171.4	0.0436694	0.048764	0.101093	0.0962725	0.181606	0.187652	0.374382	0.356713
	171.6	0.0437059	0.0488197	0.101535	0.096381	0.181624	0.187857	0.374288	0.357084
	171.8	0.0439991	0.0488754	0.102607	0.0964894	0.182722	0.188063	0.374859	0.357455
	172	0.044132	0.048931	0.101594	0.0965979	0.183565	0.188269	0.374747	0.357825
	172.2	0.0438983	0.0489867	0.101424	0.0967064	0.183379	0.188475	0.375423	0.358196
	172.4	0.0430886	0.0490424	0.102431	0.0968148	0.183438	0.188681	0.375681	0.358566
	172.6	0.0432694	0.049098	0.101757	0.0969232	0.184619	0.188886	0.375957	0.358937
	172.8	0.0420153	0.0491537	0.101782	0.0970317	0.185226	0.189092	0.376225	0.359307
	173	0.0410662	0.0492094	0.10214	0.0971401	0.184962	0.189298	0.377096	0.359677
	173.2	0.0415499	0.049265	0.101354	0.0972485	0.184707	0.189504	0.37674	0.360047
	173.4	0.0419478	0.0493207	0.100951	0.0973569	0.184335	0.189709	0.377657	0.360417
	173.6	0.041263	0.0493763	0.100099	0.0974653	0.183856	0.189915	0.37752	0.360787
	173.8	0.04169	0.049432	0.0993421	0.0975737	0.184331	0.19012	0.377546	0.361157
	174	0.042039	0.0494876	0.0988788	0.097682	0.184817	0.190326	0.377434	0.361526
	174.2	0.0421291	0.0495432	0.0987158	0.0977904	0.184778	0.190531	0.377499	0.361896
	174.4	0.0427899	0.0495989	0.099139	0.0978987	0.18473	0.190737	0.377545	0.362265
	174.6	0.043032	0.0496545	0.0991148	0.0980071	0.184635	0.190942	0.377513	0.362635
	174.8	0.0423733	0.0497101	0.0994033	0.0981154	0.184377	0.191148	0.37781	0.363004
	175	0.0425878	0.0497658	0.0992273	0.0982238	0.185634	0.191353	0.378413	0.363373
	175.2	0.0438392	0.0498214	0.0991011	0.0983321	0.185921	0.191558	0.378979	0.363742
	175.4	0.0434107	0.049877	0.100031	0.0984404	0.185829	0.191764	0.379479	0.364111
	175.6	0.0431959	0.0499326	0.100784	0.0985487	0.186305	0.191969	0.380826	0.36448
	175.8	0.0441979	0.0499883	0.101609	0.098657	0.187433	0.192174	0.381597	0.364849
	176	0.043924	0.0500439	0.101489	0.0987653	0.188032	0.19238	0.382096	0.365218
	176.2	0.0446588	0.0500995	0.102563	0.0988736	0.187803	0.192585	0.382857	0.365586
	176.4	0.04415	0.0501551	0.1034	0.0989818	0.188307	0.19279	0.382259	0.365955
	176.6	0.0437423	0.0502107	0.103803	0.0990901	0.188504	0.192995	0.381852	0.366323
	176.8	0.0428826	0.0502663	0.105255	0.0991983	0.188474	0.1932	0.382539	0.366692
	177	0.0430079	0.0503219	0.105361	0.0993066	0.188263	0.193405	0.383559	0.36706
	177.2	0.0435813	0.0503775	0.105353	0.0994148	0.188506	0.193611	0.384129	0.367428
	177.4	0.0430405	0.0504331	0.105064	0.099523	0.188605	0.193816	0.383841	0.367796
	177.6	0.0433326	0.0504887	0.103964	0.0996312	0.189334	0.194021	0.384427	0.368164
	177.8	0.0430402	0.0505443	0.103893	0.0997394	0.18944	0.194226	0.38514	0.368532
	178	0.0426245	0.0505999	0.103443	0.0998476	0.189697	0.194431	0.385922	0.368899
	178.2	0.042314	0.0506555	0.102793	0.0999558	0.190618	0.194635	0.385907	0.369267
	178.4	0.041768	0.0507111	0.102593	0.100064	0.191255	0.19484	0.385849	0.369635
	178.6	0.0412987	0.0507666	0.102299	0.100172	0.191358	0.195045	0.386498	0.370002
	178.8	0.0408935	0.0508222	0.10145	0.10028	0.191346	0.19525	0.386667	0.370369
	179	0.0403387	0.0508778	0.101365	0.100389	0.192213	0.195455	0.387006	0.370737
	179.2	0.0405039	0.0509334	0.10107	0.100497	0.192769	0.19566	0.387834	0.371104
	179.4	0.0402543	0.0509889	0.101	0.100605	0.193548	0.195864	0.389136	0.371471
	179.6	0.0413238	0.0510445	0.100663	0.100713	0.19428	0.196069	0.390136	0.371838
	179.8	0.0420135	0.0511001	0.100888	0.100821	0.194616	0.196274	0.390101	0.372205
	180	0.0423063	0.0511556	0.101409	0.100929	0.195184	0.196479	0.390561	0.372571
	180.2	0.0435752	0.0512112	0.101675	0.101037	0.19501	0.196683	0.390546	0.372938
	180.4	0.0432415	0.0512667	0.102049	0.101145	0.194504	0.196888	0.39023	0.373305
	180.6	0.0437221	0.0513223	0.102903	0.101253	0.194047	0.197092	0.390895	0.373671
	180.8	0.0448863	0.0513778	0.102866	0.101361	0.194315	0.197297	0.392185	0.374037
	181	0.0455124	0.0514334	0.1033	0.10147	0.194143	0.197501	0.392895	0.374404
	181.2	0.046033	0.0514889	0.104128	0.101578	0.193696	0.197706	0.392968	0.37477
	181.4	0.0464163	0.0515445	0.104204	0.101686	0.193999	0.19791	0.393064	0.375136
	181.6	0.0470442	0.0516	0.103621	0.101794	0.193605	0.198115	0.393439	0.375502
	181.8	0.0466868	0.0516555	0.103465	0.101902	0.192928	0.198319	0.392491	0.375868
	182	0.0468924	0.0517111	0.102967	0.10201	0.193449	0.198524	0.392145	0.376234
	182.2	0.0469974	0.0517666	0.10315	0.102118	0.193304	0.198728	0.391571	0.376599
	182.4	0.0463073	0.0518221	0.103252	0.102226	0.192395	0.198932	0.391977	0.376965
	182.6	0.045599	0.0518776	0.103657	0.102334	0.192701	0.199137	0.391558	0.37733
	182.8	0.0456867	0.0519332	0.103726	0.102442	0.192915	0.199341	0.391389	0.377696
	183	0.0454886	0.0519887	0.103818	0.10255	0.194359	0.199545	0.391746	0.378061
	183.2	0.0461144	0.0520442	0.103846	0.102658	0.194933	0.199749	0.391442	0.378426
	183.4	0.0460798	0.0520997	0.104089	0.102766	0.195502	0.199953	0.391527	0.378792
	183.6	0.0457894	0.0521552	0.104348	0.102874	0.196097	0.200158	0.391779	0.379157
	183.8	0.0454788	0.0522107	0.104803	0.102982	0.195867	0.200362	0.392129	0.379521
	184	0.0465804	0.0522662	0.105162	0.10309	0.196164	0.200566	0.392796	0.379886
	184.2	0.0468138	0.0523217	0.105413	0.103197	0.196128	0.20077	0.393247	0.380251
	184.4	0.0459435	0.0523772	0.106076	0.103305	0.196013	0.200974	0.393615	0.380616
	184.6	0.04629	0.0524327	0.107051	0.103413	0.196643	0.201178	0.394788	0.38098
	184.8	0.0466803	0.0524882	0.106566	0.103521	0.197452	0.201382	0.395876	0.381345
	185	0.0458853	0.0525437	0.107544	0.103629	0.197034	0.201586	0.396689	0.381709
	185.2	0.0469546	0.0525992	0.107863	0.103737	0.196902	0.20179	0.397112	0.382073
	185.4	0.0476816	0.0526547	0.108139	0.103845	0.196699	0.201994	0.398365	0.382437
	185.6	0.0482944	0.0527101	0.108075	0.103953	0.196144	0.202197	0.398708	0.382801
	185.8	0.048484	0.0527656	0.108079	0.104061	0.195985	0.202401	0.399485	0.383165
	186	0.0484336	0.0528211	0.108588	0.104168	0.195704	0.202605	0.399753	0.383529
	186.2	0.0476057	0.0528766	0.108647	0.104276	0.195745	0.202809	0.400527	0.383893
	186.4	0.047218	0.052932	0.10903	0.104384	0.196087	0.203013	0.40124	0.384257
	186.6	0.0473807	0.0529875	0.109307	0.104492	0.196203	0.203216	0.401062	0.38462
	186.8	0.0475758	0.053043	0.109493	0.1046	0.19597	0.20342	0.402398	0.384984
	187	0.0463353	0.0530984	0.109646	0.104707	0.196505	0.203624	0.402787	0.385347
	187.2	0.0458718	0.0531539	0.110089	0.104815	0.196115	0.203827	0.403017	0.38571
	187.4	0.0454939	0.0532094	0.110109	0.104923	0.196913	0.204031	0.403901	0.386074
	187.6	0.0449298	0.0532648	0.11002	0.105031	0.197364	0.204234	0.40414	0.386437
	187.8	0.0450851	0.0533203	0.109943	0.105139	0.197929	0.204438	0.40469	0.3868
	188	0.0453252	0.0533757	0.11003	0.105246	0.198653	0.204641	0.404432	0.387163
	188.2	0.0449541	0.0534311	0.110751	0.105354	0.199476	0.204845	0.404135	0.387525
	188.4	0.0446132	0.0534866	0.110878	0.105462	0.199218	0.205048	0.404942	0.387888
	188.6	0.0447585	0.053542	0.111447	0.10557	0.19981	0.205252	0.405468	0.388251
	188.8	0.0451804	0.0535975	0.110526	0.105677	0.200161	0.205455	0.405646	0.388613
	189	0.045417	0.0536529	0.111706	0.105785	0.199851	0.205659	0.405526	0.388976
	189.2	0.045921	0.0537083	0.111179	0.105893	0.200119	0.205862	0.406334	0.389338
	189.4	0.0461061	0.0537638	0.111614	0.106	0.200777	0.206065	0.406909	0.3897
	189.6	0.0468787	0.0538192	0.111252	0.106108	0.201857	0.206268	0.406848	0.390062
	189.8	0.0461015	0.0538746	0.110768	0.106216	0.201997	0.206472	0.406496	0.390424
	190	0.0457949	0.05393	0.110634	0.106323	0.202807	0.206675	0.406294	0.390786
	190.2	0.0448514	0.0539854	0.11107	0.106431	0.203324	0.206878	0.407192	0.391148
	190.4	0.0457632	0.0540409	0.11169	0.106539	0.202878	0.207081	0.407657	0.39151
	190.6	0.0454468	0.0540963	0.111739	0.106646	0.20221	0.207284	0.407851	0.391872
	190.8	0.0439396	0.0541517	0.111946	0.106754	0.202349	0.207487	0.408992	0.392233
	191	0.0434107	0.0542071	0.112237	0.106862	0.203761	0.207691	0.409255	0.392595
	191.2	0.0432223	0.0542625	0.112888	0.106969	0.204973	0.207894	0.409314	0.392956
	191.4	0.0429428	0.0543179	0.113231	0.107077	0.205206	0.208097	0.409546	0.393317
	191.6	0.0431744	0.0543733	0.113355	0.107185	0.205906	0.2083	0.409019	0.393678
	191.8	0.0451621	0.0544287	0.113574	0.107292	0.207244	0.208503	0.409293	0.39404
	192	0.0450955	0.0544841	0.114364	0.1074	0.20681	0.208705	0.410177	0.394401
	192.2	0.0455754	0.0545395	0.115016	0.107507	0.206355	0.208908	0.411017	0.394761
	192.4	0.0463356	0.0545948	0.115699	0.107615	0.206456	0.209111	0.412429	0.395122
	192.6	0.0471229	0.0546502	0.11588	0.107722	0.206839	0.209314	0.412561	0.395483
	192.8	0.0474785	0.0547056	0.11494	0.10783	0.207021	0.209517	0.413359	0.395844
	193	0.0477455	0.054761	0.114874	0.107938	0.207202	0.20972	0.413452	0.396204
	193.2	0.0473872	0.0548164	0.114171	0.108045	0.207123	0.209922	0.413185	0.396565
	193.4	0.0479811	0.0548717	0.113994	0.108153	0.207128	0.210125	0.413642	0.396925
	193.6	0.0483573	0.0549271	0.113955	0.10826	0.207459	0.210328	0.413922	0.397285
	193.8	0.0471746	0.0549825	0.114295	0.108368	0.207249	0.210531	0.414117	0.397645
	194	0.0474755	0.0550378	0.113919	0.108475	0.207813	0.210733	0.414921	0.398005
	194.2	0.0474982	0.0550932	0.114083	0.108583	0.207833	0.210936	0.415543	0.398365
	194.4	0.0475935	0.0551486	0.113667	0.10869	0.207226	0.211138	0.415537	0.398725
	194.6	0.0466213	0.0552039	0.112852	0.108798	0.207617	0.211341	0.415334	0.399085
	194.8	0.0458335	0.0552593	0.112646	0.108905	0.207435	0.211543	0.415872	0.399444
	195	0.0468453	0.0553146	0.112947	0.109012	0.207575	0.211746	0.415698	0.399804
	195.2	0.046499	0.05537	0.112918	0.10912	0.206615	0.211948	0.415707	0.400163
	195.4	0.0471694	0.0554253	0.11319	0.109227	0.206128	0.212151	0.416043	0.400523
	195.6	0.0487392	0.0554806	0.113088	0.109335	0.207069	0.212353	0.415288	0.400882
	195.8	0.0493713	0.055536	0.113451	0.109442	0.207551	0.212556	0.415453	0.401241
	196	0.0487668	0.0555913	0.114579	0.10955	0.207989	0.212758	0.415879	0.4016
	196.2	0.0495388	0.0556467	0.115969	0.109657	0.208768	0.21296	0.415753	0.401959
	196.4	0.0499317	0.055702	0.116607	0.109764	0.209118	0.213163	0.416096	0.402318
	196.6	0.0498511	0.0557573	0.116372	0.109872	0.208484	0.213365	0.416079	0.402677
	196.8	0.0499505	0.0558126	0.116131	0.109979	0.208926	0.213567	0.417036	0.403036
	197	0.0503294	0.055868	0.116082	0.110087	0.209643	0.213769	0.41604	0.403394
	197.2	0.0502295	0.0559233	0.11636	0.110194	0.208999	0.213972	0.415888	0.403753
	197.4	0.0510342	0.0559786	0.116112	0.110301	0.208878	0.214174	0.416968	0.404111
	197.6	0.0515005	0.0560339	0.11649	0.110409	0.209661	0.214376	0.417513	0.40447
	197.8	0.0505975	0.0560892	0.116499	0.110516	0.209979	0.214578	0.4182	0.404828
	198	0.0510498	0.0561445	0.115273	0.110623	0.210955	0.21478	0.418948	0.405186
	198.2	0.0508171	0.0561998	0.115229	0.110731	0.210899	0.214982	0.419789	0.405544
	198.4	0.0503749	0.0562551	0.114753	0.110838	0.210622	0.215184	0.420052	0.405902
	198.6	0.0502127	0.0563104	0.114183	0.110945	0.211194	0.215386	0.420741	0.40626
	198.8	0.050316	0.0563657	0.113984	0.111052	0.211321	0.215588	0.421246	0.406618
	199	0.0501586	0.056421	0.113162	0.11116	0.210907	0.21579	0.421717	0.406975
	199.2	0.0497281	0.0564763	0.113628	0.111267	0.211418	0.215992	0.421846	0.407333
	199.4	0.0502082	0.0565316	0.114172	0.111374	0.212239	0.216194	0.421935	0.40769
	199.6	0.0498238	0.0565869	0.114196	0.111482	0.212651	0.216395	0.421547	0.408048
	199.8	0.0486361	0.0566422	0.114772	0.111589	0.213113	0.216597	0.422295	0.408405
	200	0.0482629	0.0566974	0.115453	0.111696	0.213864	0.216799	0.421977	0.408762
	200.2	0.0479526	0.0567527	0.115991	0.111803	0.21326	0.217001	0.421842	0.409119
	200.4	0.0470257	0.056808	0.115485	0.11191	0.213413	0.217203	0.421084	0.409476
	200.6	0.0478589	0.0568633	0.115839	0.112018	0.213799	0.217404	0.421279	0.409833
	200.8	0.0481578	0.0569185	0.116218	0.112125	0.214766	0.217606	0.42153	0.41019
	201	0.0480004	0.0569738	0.116031	0.112232	0.21455	0.217808	0.421394	0.410547
	201.2	0.0487867	0.0570291	0.115779	0.112339	0.214295	0.218009	0.422086	0.410903
	201.4	0.0501776	0.0570843	0.115776	0.112446	0.213369	0.218211	0.422396	0.41126
	201.6	0.0500724	0.0571396	0.115257	0.112554	0.213336	0.218412	0.423929	0.411616
	201.8	0.0500376	0.0571948	0.11552	0.112661	0.213023	0.218614	0.424277	0.411973
	202	0.0512262	0.0572501	0.115052	0.112768	0.21289	0.218815	0.424496	0.412329
	202.2	0.0508216	0.0573053	0.116186	0.112875	0.212582	0.219017	0.424457	0.412685
	202.4	0.0513378	0.0573606	0.116342	0.112982	0.212759	0.219218	0.424775	0.413041
	202.6	0.0509594	0.0574158	0.115993	0.113089	0.213396	0.21942	0.425575	0.413397
	202.8	0.051681	0.0574711	0.115705	0.113196	0.213082	0.219621	0.42628	0.413753
	203	0.0514332	0.0575263	0.11575	0.113304	0.212876	0.219822	0.426765	0.414109
	203.2	0.0521063	0.0575816	0.117011	0.113411	0.21401	0.220024	0.426765	0.414465
	203.4	0.0515059	0.0576368	0.116577	0.113518	0.214075	0.220225	0.427213	0.41482
	203.6	0.0508957	0.057692	0.116731	0.113625	0.214583	0.220426	0.428007	0.415176
	203.8	0.0503632	0.0577472	0.116942	0.113732	0.215306	0.220627	0.428262	0.415531
	204	0.0510203	0.0578025	0.117994	0.113839	0.215839	0.220829	0.427801	0.415886
	204.2	0.0505044	0.0578577	0.119232	0.113946	0.215995	0.22103	0.427517	0.416242
	204.4	0.0501186	0.0579129	0.120594	0.114053	0.21718	0.221231	0.427546	0.416597
	204.6	0.0502831	0.0579681	0.121198	0.11416	0.217416	0.221432	0.428937	0.416952
	204.8	0.0498437	0.0580233	0.121426	0.114267	0.217338	0.221633	0.429668	0.417307
	205	0.049485	0.0580785	0.122036	0.114374	0.217025	0.221834	0.430816	0.417662
	205.2	0.0500627	0.0581338	0.12284	0.114481	0.21754	0.222035	0.43068	0.418016
	205.4	0.0500317	0.058189	0.123217	0.114588	0.216854	0.222236	0.431165	0.418371
	205.6	0.0496998	0.0582442	0.123562	0.114695	0.216499	0.222437	0.432338	0.418726
	205.8	0.0495406	0.0582994	0.124234	0.114802	0.216928	0.222638	0.43344	0.41908
	206	0.0497818	0.0583546	0.123807	0.114909	0.216441	0.222839	0.434243	0.419434
	206.2	0.0490871	0.0584097	0.124286	0.115016	0.216654	0.22304	0.434885	0.419789
	206.4	0.0504515	0.0584649	0.123874	0.115123	0.217008	0.223241	0.435881	0.420143
	206.6	0.0505319	0.0585201	0.122863	0.11523	0.217315	0.223442	0.436487	0.420497
	206.8	0.0518105	0.0585753	0.122137	0.115337	0.217047	0.223643	0.437611	0.420851
	207	0.0520646	0.0586305	0.121776	0.115444	0.217444	0.223843	0.437155	0.421205
	207.2	0.0532874	0.0586857	0.121299	0.115551	0.218677	0.224044	0.437753	0.421559
	207.4	0.0525675	0.0587409	0.11984	0.115658	0.218847	0.224245	0.438196	0.421912
	207.6	0.0529787	0.058796	0.119344	0.115765	0.220291	0.224446	0.437988	0.422266
	207.8	0.0527005	0.0588512	0.119919	0.115872	0.220153	0.224646	0.437884	0.42262
	208	0.0526789	0.0589064	0.120493	0.115978	0.220317	0.224847	0.438533	0.422973
	208.2	0.0524398	0.0589615	0.120212	0.116085	0.22108	0.225047	0.439387	0.423326
	208.4	0.0527883	0.0590167	0.11978	0.116192	0.221592	0.225248	0.439377	0.42368
	208.6	0.0520693	0.0590719	0.118377	0.116299	0.221495	0.225449	0.439776	0.424033
	208.8	0.0511772	0.059127	0.118414	0.116406	0.221907	0.225649	0.439272	0.424386
	209	0.0514317	0.0591822	0.118971	0.116513	0.222688	0.22585	0.438937	0.424739
	209.2	0.0520918	0.0592373	0.118853	0.11662	0.223205	0.22605	0.437937	0.425092
	209.4	0.0517148	0.0592925	0.118721	0.116726	0.22329	0.22625	0.438251	0.425445
	209.6	0.0519778	0.0593476	0.118864	0.116833	0.224186	0.226451	0.438711	0.425797
	209.8	0.0521731	0.0594028	0.118078	0.11694	0.225352	0.226651	0.440188	0.42615
	210	0.0524521	0.0594579	0.117492	0.117047	0.225481	0.226852	0.440794	0.426502
	210.2	0.0521464	0.059513	0.11775	0.117154	0.226333	0.227052	0.441331	0.426855
	210.4	0.0530224	0.0595682	0.117599	0.11726	0.226063	0.227252	0.440861	0.427207
	210.6	0.0529369	0.0596233	0.117931	0.117367	0.22626	0.227453	0.440151	0.427559
	210.8	0.0532607	0.0596784	0.117956	0.117474	0.22612	0.227653	0.440885	0.427911
	211	0.0534012	0.0597336	0.118499	0.117581	0.225724	0.227853	0.439779	0.428264
	211.2	0.052601	0.0597887	0.119268	0.117688	0.225783	0.228053	0.439831	0.428615
	211.4	0.0513328	0.0598438	0.119868	0.117794	0.225094	0.228253	0.439475	0.428967
	211.6	0.051239	0.0598989	0.121229	0.117901	0.22545	0.228453	0.439704	0.429319
	211.8	0.0509587	0.059954	0.122196	0.118008	0.225187	0.228654	0.441152	0.429671
	212	0.0503743	0.0600092	0.122768	0.118114	0.224648	0.228854	0.442039	0.430022
	212.2	0.0516207	0.0600643	0.123333	0.118221	0.224756	0.229054	0.443021	0.430374
	212.4	0.0510344	0.0601194	0.12334	0.118328	0.224056	0.229254	0.442493	0.430725
	212.6	0.0506305	0.0601745	0.124338	0.118435	0.224022	0.229454	0.443005	0.431077
	212.8	0.0514537	0.0602296	0.125164	0.118541	0.224576	0.229654	0.443482	0.431428
	213	0.053586	0.0602847	0.125147	0.118648	0.225053	0.229853	0.443909	0.431779
	213.2	0.0540402	0.0603398	0.124882	0.118755	0.22542	0.230053	0.443665	0.43213
	213.4	0.0540057	0.0603949	0.124845	0.118861	0.226377	0.230253	0.444325	0.432481
	213.6	0.0548269	0.06045	0.123912	0.118968	0.226984	0.230453	0.445136	0.432832
	213.8	0.0547048	0.060505	0.123454	0.119075	0.227223	0.230653	0.446851	0.433182
	214	0.054274	0.0605601	0.123402	0.119181	0.227693	0.230853	0.447512	0.433533
	214.2	0.0553364	0.0606152	0.122836	0.119288	0.228026	0.231052	0.447689	0.433884
	214.4	0.0550019	0.0606703	0.122425	0.119394	0.228094	0.231252	0.44699	0.434234
	214.6	0.0551126	0.0607254	0.12247	0.119501	0.228736	0.231452	0.446501	0.434584
	214.8	0.055275	0.0607804	0.121595	0.119608	0.229428	0.231652	0.446585	0.434935
	215	0.0548	0.0608355	0.121727	0.119714	0.228816	0.231851	0.446076	0.435285
	215.2	0.0537402	0.0608906	0.121797	0.119821	0.228772	0.232051	0.446087	0.435635
	215.4	0.0537254	0.0609456	0.121602	0.119927	0.228995	0.23225	0.446955	0.435985
	215.6	0.0539792	0.0610007	0.121912	0.120034	0.22885	0.23245	0.447773	0.436335
	215.8	0.0533694	0.0610558	0.122105	0.12014	0.228494	0.232649	0.448177	0.436685
	216	0.0537693	0.0611108	0.123406	0.120247	0.228208	0.232849	0.448373	0.437035
	216.2	0.0549192	0.0611659	0.123783	0.120354	0.228576	0.233048	0.448798	0.437384
	216.4	0.0545676	0.0612209	0.124409	0.12046	0.228329	0.233248	0.449106	0.437734
	216.6	0.0553894	0.061276	0.125904	0.120567	0.229512	0.233447	0.449537	0.438083
	216.8	0.0561054	0.061331	0.125896	0.120673	0.230163	0.233647	0.450173	0.438432
	217	0.0570818	0.0613861	0.126064	0.12078	0.230143	0.233846	0.450676	0.438782
	217.2	0.0568716	0.0614411	0.126509	0.120886	0.229735	0.234045	0.450494	0.439131
	217.4	0.0574434	0.0614961	0.126486	0.120993	0.229535	0.234245	0.450798	0.43948
	217.6	0.0569052	0.0615512	0.12697	0.121099	0.229895	0.234444	0.451483	0.439829
	217.8	0.0568451	0.0616062	0.127682	0.121206	0.230463	0.234643	0.452558	0.440178
	218	0.0576527	0.0616612	0.127513	0.121312	0.230783	0.234842	0.452463	0.440527
	218.2	0.0580557	0.0617163	0.12688	0.121418	0.231512	0.235042	0.453261	0.440875
	218.4	0.0568298	0.0617713	0.126151	0.121525	0.232525	0.235241	0.453384	0.441224
	218.6	0.057672	0.0618263	0.125674	0.121631	0.233391	0.23544	0.453748	0.441573
	218.8	0.0567902	0.0618813	0.125002	0.121738	0.234702	0.235639	0.454485	0.441921
	219	0.0554569	0.0619363	0.124946	0.121844	0.233895	0.235838	0.45512	0.442269
	219.2	0.0552704	0.0619914	0.124962	0.121951	0.234789	0.236037	0.45644	0.442618
	219.4	0.05571	0.0620464	0.125889	0.122057	0.235079	0.236236	0.456963	0.442966
	219.6	0.0551311	0.0621014	0.125844	0.122163	0.235449	0.236435	0.457754	0.443314
	219.8	0.0553074	0.0621564	0.12595	0.12227	0.236001	0.236634	0.458068	0.443662
	220	0.0547717	0.0622114	0.126552	0.122376	0.236314	0.236833	0.459067	0.44401
	220.2	0.054638	0.0622664	0.126592	0.122482	0.235513	0.237032	0.459641	0.444357
	220.4	0.0544646	0.0623214	0.127481	0.122589	0.235257	0.237231	0.46026	0.444705
	220.6	0.0546545	0.0623764	0.12798	0.122695	0.235736	0.23743	0.460191	0.445053
	220.8	0.0546936	0.0624314	0.128556	0.122801	0.235217	0.237628	0.460659	0.4454
	221	0.054351	0.0624864	0.129718	0.122908	0.234627	0.237827	0.460852	0.445748
	221.2	0.0540711	0.0625413	0.130294	0.123014	0.233248	0.238026	0.460452	0.446095
	221.4	0.0540896	0.0625963	0.131445	0.12312	0.232819	0.238225	0.460898	0.446442
	221.6	0.0529733	0.0626513	0.132527	0.123227	0.233008	0.238423	0.460973	0.446789
	221.8	0.0542016	0.0627063	0.133038	0.123333	0.233037	0.238622	0.460725	0.447137
	222	0.0545582	0.0627613	0.132909	0.123439	0.233245	0.238821	0.460003	0.447484
	222.2	0.0540314	0.0628162	0.133055	0.123546	0.233499	0.239019	0.460326	0.44783
	222.4	0.0547869	0.0628712	0.133254	0.123652	0.234114	0.239218	0.460349	0.448177
	222.6	0.0548618	0.0629262	0.133199	0.123758	0.233867	0.239417	0.46102	0.448524
	222.8	0.0544541	0.0629811	0.133363	0.123864	0.234414	0.239615	0.460743	0.44887
	223	0.0552607	0.0630361	0.133928	0.123971	0.234671	0.239814	0.460673	0.449217
	223.2	0.0559835	0.063091	0.133878	0.124077	0.236342	0.240012	0.460956	0.449563
	223.4	0.0562583	0.063146	0.133575	0.124183	0.236773	0.240211	0.459985	0.44991
	223.6	0.0561688	0.0632009	0.132936	0.124289	0.237411	0.240409	0.461414	0.450256
	223.8	0.0571699	0.0632559	0.132702	0.124396	0.237303	0.240607	0.461781	0.450602
	224	0.0572086	0.0633108	0.132931	0.124502	0.23756	0.240806	0.462308	0.450948
	224.2	0.0576033	0.0633658	0.132689	0.124608	0.237738	0.241004	0.462943	0.451294
	224.4	0.0572291	0.0634207	0.132422	0.124714	0.238756	0.241202	0.463729	0.45164
	224.6	0.0575721	0.0634757	0.131913	0.12482	0.23894	0.241401	0.464424	0.451986
	224.8	0.0573755	0.0635306	0.131871	0.124926	0.239232	0.241599	0.465084	0.452331
	225	0.0568583	0.0635855	0.132486	0.125033	0.238897	0.241797	0.465539	0.452677
	225.2	0.0570923	0.0636405	0.132309	0.125139	0.23792	0.241995	0.466066	0.453023
	225.4	0.0556133	0.0636954	0.132761	0.125245	0.23853	0.242194	0.466776	0.453368
	225.6	0.0551183	0.0637503	0.132678	0.125351	0.238716	0.242392	0.466769	0.453713
	225.8	0.0553921	0.0638052	0.132431	0.125457	0.239708	0.24259	0.466549	0.454059
	226	0.0543607	0.0638601	0.132003	0.125563	0.239062	0.242788	0.466515	0.454404
	226.2	0.0541205	0.0639151	0.132436	0.125669	0.238599	0.242986	0.466288	0.454749
	226.4	0.0550914	0.06397	0.13198	0.125775	0.239473	0.243184	0.46712	0.455094
	226.6	0.0542685	0.0640249	0.131763	0.125882	0.239586	0.243382	0.467151	0.455439
	226.8	0.0545529	0.0640798	0.13205	0.125988	0.24086	0.24358	0.46669	0.455783
	227	0.0555268	0.0641347	0.131551	0.126094	0.241073	0.243778	0.466208	0.456128
	227.2	0.055387	0.0641896	0.131519	0.1262	0.241768	0.243976	0.46595	0.456473
	227.4	0.0564093	0.0642445	0.13186	0.126306	0.241558	0.244174	0.466445	0.456817
	227.6	0.0576466	0.0642994	0.131656	0.126412	0.241657	0.244372	0.467195	0.457161
	227.8	0.057773	0.0643543	0.131604	0.126518	0.241459	0.244569	0.467685	0.457506
	228	0.0573769	0.0644092	0.131447	0.126624	0.24224	0.244767	0.468246	0.45785
	228.2	0.0572322	0.0644641	0.130851	0.12673	0.242427	0.244965	0.469343	0.458194
	228.4	0.0580325	0.064519	0.129913	0.126836	0.242603	0.245163	0.469973	0.458538
	228.6	0.0590282	0.0645738	0.129558	0.126942	0.241531	0.245361	0.470429	0.458882
	228.8	0.0590546	0.0646287	0.129373	0.127048	0.241521	0.245558	0.470933	0.459226
	229	0.0590958	0.0646836	0.129804	0.127154	0.241282	0.245756	0.47146	0.45957
	229.2	0.0586818	0.0647385	0.129599	0.12726	0.241076	0.245954	0.471954	0.459913
	229.4	0.057986	0.0647933	0.129762	0.127366	0.241136	0.246151	0.471971	0.460257
	229.6	0.0584107	0.0648482	0.130931	0.127472	0.241615	0.246349	0.472539	0.460601
	229.8	0.0579984	0.0649031	0.130908	0.127578	0.242599	0.246546	0.472913	0.460944
	230	0.0579929	0.0649579	0.131647	0.127684	0.2428	0.246744	0.473818	0.461287
	230.2	0.0590151	0.0650128	0.13211	0.12779	0.243598	0.246941	0.473641	0.461631
	230.4	0.0599635	0.0650677	0.132427	0.127896	0.244367	0.247139	0.474522	0.461974
	230.6	0.0596376	0.0651225	0.133548	0.128002	0.244412	0.247336	0.473648	0.462317
	230.8	0.0602378	0.0651774	0.133904	0.128107	0.245241	0.247534	0.473784	0.46266
	231	0.0611173	0.0652322	0.1344	0.128213	0.245204	0.247731	0.473587	0.463003
	231.2	0.0615373	0.0652871	0.134929	0.128319	0.245581	0.247928	0.474098	0.463345
	231.4	0.0631236	0.0653419	0.135202	0.128425	0.245551	0.248126	0.474996	0.463688
	231.6	0.0633021	0.0653967	0.135518	0.128531	0.246008	0.248323	0.474863	0.464031
	231.8	0.0624491	0.0654516	0.136102	0.128637	0.246289	0.24852	0.475103	0.464373
	232	0.0615413	0.0655064	0.135939	0.128743	0.247456	0.248717	0.475717	0.464716
	232.2	0.0614695	0.0655612	0.135726	0.128849	0.248072	0.248915	0.476141	0.465058
	232.4	0.0608487	0.0656161	0.134999	0.128954	0.247461	0.249112	0.476385	0.4654
	232.6	0.060823	0.0656709	0.134562	0.12906	0.24694	0.249309	0.47679	0.465742
	232.8	0.0609174	0.0657257	0.134691	0.129166	0.246636	0.249506	0.476946	0.466084
	233	0.0607692	0.0657805	0.134356	0.129272	0.245838	0.249703	0.477085	0.466426
	233.2	0.0595384	0.0658354	0.134725	0.129378	0.245278	0.2499	0.477823	0.466768
	233.4	0.0601723	0.0658902	0.135166	0.129483	0.244986	0.250097	0.47742	0.46711
	233.6	0.0597685	0.065945	0.135822	0.129589	0.245344	0.250294	0.478242	0.467452
	233.8	0.0598491	0.0659998	0.135219	0.129695	0.245886	0.250491	0.478519	0.467793
	234	0.0614783	0.0660546	0.135114	0.129801	0.246243	0.250688	0.478039	0.468135
	234.2	0.0616014	0.0661094	0.135262	0.129907	0.246425	0.250885	0.477943	0.468476
	234.4	0.0612333	0.0661642	0.135741	0.130012	0.246539	0.251082	0.47821	0.468817
	234.6	0.0610344	0.066219	0.136695	0.130118	0.246654	0.251279	0.477933	0.469159
	234.8	0.0619335	0.0662738	0.136596	0.130224	0.246854	0.251476	0.478431	0.4695
	235	0.062426	0.0663286	0.13728	0.13033	0.245936	0.251673	0.478676	0.469841
	235.2	0.0636645	0.0663834	0.136392	0.130435	0.246081	0.25187	0.479204	0.470182
	235.4	0.0636668	0.0664382	0.136858	0.130541	0.246393	0.252066	0.479773	0.470523
	235.6	0.0622847	0.066493	0.13782	0.130647	0.246689	0.252263	0.480016	0.470864
	235.8	0.0616961	0.0665478	0.137893	0.130752	0.246561	0.25246	0.480686	0.471204
	236	0.0604029	0.0666025	0.137734	0.130858	0.247371	0.252657	0.481595	0.471545
	236.2	0.0600838	0.0666573	0.137553	0.130964	0.247495	0.252853	0.481341	0.471885
	236.4	0.0600081	0.0667121	0.138251	0.131069	0.247419	0.25305	0.481545	0.472226
	236.6	0.0599087	0.0667669	0.138307	0.131175	0.247744	0.253246	0.481928	0.472566
	236.8	0.0592014	0.0668216	0.138698	0.131281	0.24747	0.253443	0.483063	0.472906
	237	0.0586933	0.0668764	0.138856	0.131386	0.246717	0.25364	0.483696	0.473247
	237.2	0.058883	0.0669312	0.139477	0.131492	0.246818	0.253836	0.484686	0.473587
	237.4	0.0600903	0.0669859	0.13987	0.131598	0.246624	0.254033	0.484458	0.473927
	237.6	0.0595384	0.0670407	0.140118	0.131703	0.24709	0.254229	0.485211	0.474267
	237.8	0.0608727	0.0670954	0.139805	0.131809	0.24831	0.254425	0.485842	0.474606
	238	0.0616792	0.0671502	0.139955	0.131914	0.248858	0.254622	0.486105	0.474946
	238.2	0.060738	0.0672049	0.140393	0.13202	0.249514	0.254818	0.487058	0.475286
	238.4	0.0602377	0.0672597	0.140632	0.132126	0.25013	0.255015	0.486864	0.475625
	238.6	0.0614259	0.0673144	0.140944	0.132231	0.250466	0.255211	0.486854	0.475965
	238.8	0.0620502	0.0673692	0.140446	0.132337	0.250608	0.255407	0.486945	0.476304
	239	0.0619787	0.0674239	0.14047	0.132442	0.25135	0.255603	0.486844	0.476643
	239.2	0.063342	0.0674786	0.139898	0.132548	0.251964	0.2558	0.487369	0.476982
	239.4	0.063384	0.0675334	0.140404	0.132653	0.252002	0.255996	0.488008	0.477322
	239.6	0.0625605	0.0675881	0.141033	0.132759	0.251938	0.256192	0.488684	0.477661
	239.8	0.0634751	0.0676428	0.140233	0.132864	0.252704	0.256388	0.488462	0.477999
	240	0.0632135	0.0676976	0.140512	0.13297	0.253786	0.256584	0.488217	0.478338
	240.2	0.0627817	0.0677523	0.141872	0.133075	0.254989	0.25678	0.487768	0.478677
	240.4	0.0623529	0.067807	0.142413	0.133181	0.255382	0.256977	0.487614	0.479016
	240.6	0.0620759	0.0678617	0.142088	0.133286	0.2551	0.257173	0.487689	0.479354
	240.8	0.0613164	0.0679164	0.141734	0.133392	0.254761	0.257369	0.487741	0.479693
	241	0.061485	0.0679711	0.142101	0.133497	0.254178	0.257565	0.487931	0.480031
	241.2	0.0618257	0.0680259	0.141869	0.133603	0.254025	0.257761	0.488425	0.480369
	241.4	0.0615004	0.0680806	0.141727	0.133708	0.252791	0.257957	0.48897	0.480707
	241.6	0.0611659	0.0681353	0.141461	0.133814	0.25312	0.258152	0.490273	0.481046
	241.8	0.0622602	0.06819	0.140953	0.133919	0.252893	0.258348	0.489894	0.481384
	242	0.0617464	0.0682447	0.141621	0.134025	0.252324	0.258544	0.489956	0.481721
	242.2	0.0612243	0.0682994	0.141644	0.13413	0.252502	0.25874	0.490376	0.482059
	242.4	0.0616871	0.068354	0.141213	0.134235	0.253005	0.258936	0.490322	0.482397
	242.6	0.0628631	0.0684087	0.141014	0.134341	0.253272	0.259132	0.490987	0.482735
	242.8	0.0623722	0.0684634	0.140975	0.134446	0.254098	0.259327	0.491515	0.483072
	243	0.0630929	0.0685181	0.140813	0.134552	0.254692	0.259523	0.491798	0.48341
	243.2	0.0631184	0.0685728	0.141071	0.134657	0.253947	0.259719	0.492996	0.483747
	243.4	0.0621912	0.0686275	0.140941	0.134762	0.253891	0.259914	0.493404	0.484084
	243.6	0.0614828	0.0686821	0.14043	0.134868	0.254467	0.26011	0.493712	0.484422
	243.8	0.0625339	0.0687368	0.140003	0.134973	0.255479	0.260306	0.493859	0.484759
	244	0.0613063	0.0687915	0.141259	0.135078	0.256102	0.260501	0.494198	0.485096
	244.2	0.0609467	0.0688461	0.142116	0.135184	0.257094	0.260697	0.493904	0.485433
	244.4	0.0610514	0.0689008	0.141661	0.135289	0.256872	0.260892	0.493387	0.48577
	244.6	0.0608036	0.0689555	0.141423	0.135394	0.257081	0.261088	0.494184	0.486106
	244.8	0.0597709	0.0690101	0.141601	0.1355	0.257912	0.261283	0.494155	0.486443
	245	0.0587811	0.0690648	0.141955	0.135605	0.258391	0.261479	0.494768	0.48678
	245.2	0.0591234	0.0691194	0.142154	0.13571	0.25853	0.261674	0.494185	0.487116
	245.4	0.0587735	0.0691741	0.142197	0.135816	0.258473	0.261869	0.494093	0.487453
	245.6	0.0597508	0.0692287	0.1422	0.135921	0.258804	0.262065	0.494584	0.487789
	245.8	0.0602677	0.0692834	0.142159	0.136026	0.258203	0.26226	0.493434	0.488125
	246	0.0602336	0.069338	0.142924	0.136131	0.257832	0.262455	0.493859	0.488461
	246.2	0.0604515	0.0693927	0.142219	0.136237	0.258373	0.262651	0.493969	0.488797
	246.4	0.0616681	0.0694473	0.141719	0.136342	0.258578	0.262846	0.49451	0.489133
	246.6	0.0614096	0.0695019	0.141689	0.136447	0.258855	0.263041	0.495245	0.489469
	246.8	0.0608449	0.0695566	0.141754	0.136552	0.258829	0.263236	0.49549	0.489805
	247	0.0612867	0.0696112	0.14179	0.136658	0.257916	0.263431	0.495385	0.490141
	247.2	0.0610187	0.0696658	0.141107	0.136763	0.256814	0.263626	0.496383	0.490476
	247.4	0.0615432	0.0697204	0.140503	0.136868	0.257126	0.263822	0.496889	0.490812
	247.6	0.0623765	0.0697751	0.139742	0.136973	0.258086	0.264017	0.497978	0.491147
	247.8	0.0620692	0.0698297	0.140625	0.137078	0.25848	0.264212	0.499126	0.491483
	248	0.0618103	0.0698843	0.141145	0.137184	0.259171	0.264407	0.499704	0.491818
	248.2	0.0632055	0.0699389	0.141196	0.137289	0.259874	0.264602	0.499423	0.492153
	248.4	0.0636639	0.0699935	0.141289	0.137394	0.259786	0.264797	0.49955	0.492488
	248.6	0.0631699	0.0700481	0.141754	0.137499	0.260325	0.264992	0.500151	0.492823
	248.8	0.0632486	0.0701027	0.142027	0.137604	0.261323	0.265187	0.499372	0.493158
	249	0.0628048	0.0701573	0.141701	0.137709	0.261968	0.265381	0.500138	0.493493
	249.2	0.06307	0.0702119	0.141456	0.137814	0.263086	0.265576	0.499585	0.493827
	249.4	0.0630284	0.0702665	0.140717	0.13792	0.263387	0.265771	0.499746	0.494162
	249.6	0.0635432	0.0703211	0.140805	0.138025	0.264007	0.265966	0.500225	0.494497
	249.8	0.0632854	0.0703757	0.140896	0.13813	0.263733	0.266161	0.500142	0.494831
	250	0.0636069	0.0704303	0.140911	0.138235	0.263421	0.266355	0.500579	0.495165
	250.2	0.0637362	0.0704849	0.140917	0.13834	0.26443	0.26655	0.501698	0.4955
	250.4	0.0640321	0.0705394	0.141409	0.138445	0.264812	0.266745	0.502595	0.495834
	250.6	0.0637983	0.070594	0.141958	0.13855	0.265391	0.266939	0.502339	0.496168
	250.8	0.0652636	0.0706486	0.142074	0.138655	0.265678	0.267134	0.502836	0.496502
	251	0.0655393	0.0707032	0.141611	0.13876	0.265058	0.267329	0.503554	0.496836
	251.2	0.0660272	0.0707577	0.141484	0.138865	0.265502	0.267523	0.504396	0.49717
	251.4	0.0656768	0.0708123	0.141506	0.13897	0.266265	0.267718	0.505488	0.497504
	251.6	0.0655018	0.0708669	0.14178	0.139075	0.266086	0.267912	0.506723	0.497837
	251.8	0.0656363	0.0709214	0.142435	0.13918	0.266046	0.268107	0.507019	0.498171
	252	0.0669913	0.070976	0.142203	0.139285	0.266107	0.268301	0.507493	0.498504
	252.2	0.0681534	0.0710306	0.141688	0.13939	0.265829	0.268496	0.507924	0.498838
	252.4	0.0671653	0.0710851	0.142512	0.139495	0.265353	0.26869	0.508167	0.499171
	252.6	0.0669827	0.0711397	0.142857	0.1396	0.264993	0.268884	0.508507	0.499504
	252.8	0.0669358	0.0711942	0.141718	0.139705	0.264642	0.269079	0.509398	0.499837
	253	0.0655136	0.0712488	0.141511	0.13981	0.264277	0.269273	0.510848	0.50017
	253.2	0.0651052	0.0713033	0.142039	0.139915	0.264095	0.269467	0.51049	0.500503
	253.4	0.064773	0.0713578	0.142321	0.14002	0.263216	0.269662	0.510411	0.500836
	253.6	0.0642566	0.0714124	0.142695	0.140125	0.263671	0.269856	0.511039	0.501169
	253.8	0.0636591	0.0714669	0.142442	0.14023	0.263739	0.27005	0.511256	0.501502
	254	0.0634977	0.0715214	0.142631	0.140335	0.264283	0.270244	0.511312	0.501834
	254.2	0.0628448	0.071576	0.143445	0.14044	0.264899	0.270439	0.511506	0.502167
	254.4	0.0629239	0.0716305	0.143378	0.140545	0.265768	0.270633	0.511126	0.502499
	254.6	0.0639569	0.071685	0.143656	0.14065	0.266685	0.270827	0.510963	0.502832
	254.8	0.0643014	0.0717395	0.143882	0.140754	0.266682	0.271021	0.510771	0.503164
	255	0.0636184	0.0717941	0.144334	0.140859	0.266147	0.271215	0.510184	0.503496
	255.2	0.0631659	0.0718486	0.145702	0.140964	0.266957	0.271409	0.509607	0.503828
	255.4	0.0623516	0.0719031	0.145959	0.141069	0.266688	0.271603	0.510682	0.50416
	255.6	0.0627771	0.0719576	0.147153	0.141174	0.267245	0.271797	0.510057	0.504492
	255.8	0.0632189	0.0720121	0.147243	0.141279	0.268195	0.271991	0.509073	0.504824
	256	0.0636477	0.0720666	0.147529	0.141384	0.267708	0.272185	0.510353	0.505156
	256.2	0.0636967	0.0721211	0.14762	0.141488	0.267537	0.272379	0.510243	0.505487
	256.4	0.0639356	0.0721756	0.148189	0.141593	0.268397	0.272572	0.509973	0.505819
	256.6	0.0653831	0.0722301	0.147667	0.141698	0.268437	0.272766	0.511197	0.50615
	256.8	0.0657478	0.0722846	0.147134	0.141803	0.268021	0.27296	0.512224	0.506482
	257	0.0659669	0.0723391	0.147821	0.141908	0.268135	0.273154	0.512325	0.506813
	257.2	0.0667407	0.0723936	0.147415	0.142012	0.268129	0.273348	0.512492	0.507144
	257.4	0.0663672	0.0724481	0.146595	0.142117	0.268157	0.273541	0.513013	0.507475
	257.6	0.0670352	0.0725025	0.145433	0.142222	0.269058	0.273735	0.513866	0.507806
	257.8	0.0672623	0.072557	0.144611	0.142327	0.269092	0.273929	0.514637	0.508137
	258	0.0671849	0.0726115	0.143894	0.142431	0.268295	0.274122	0.515479	0.508468
	258.2	0.0664674	0.072666	0.143486	0.142536	0.268021	0.274316	0.516933	0.508799
	258.4	0.0664513	0.0727204	0.143968	0.142641	0.267814	0.27451	0.51808	0.50913
	258.6	0.0663404	0.0727749	0.143744	0.142746	0.267529	0.274703	0.518552	0.50946
	258.8	0.0653238	0.0728294	0.143843	0.14285	0.267114	0.274897	0.51837	0.509791
	259	0.0646855	0.0728838	0.144683	0.142955	0.267733	0.27509	0.518459	0.510121
	259.2	0.0635009	0.0729383	0.145226	0.14306	0.268325	0.275284	0.518234	0.510451
	259.4	0.0632694	0.0729928	0.146252	0.143164	0.268837	0.275477	0.519029	0.510782
	259.6	0.063509	0.0730472	0.147196	0.143269	0.269256	0.27567	0.518354	0.511112
	259.8	0.0639639	0.0731017	0.146417	0.143374	0.269242	0.275864	0.517928	0.511442
	260	0.0637726	0.0731561	0.147549	0.143478	0.269054	0.276057	0.518746	0.511772
	260.2	0.0646896	0.0732106	0.148045	0.143583	0.270977	0.276251	0.517317	0.512102
	260.4	0.0659694	0.073265	0.148833	0.143688	0.272384	0.276444	0.517339	0.512432
	260.6	0.066263	0.0733194	0.149617	0.143792	0.27238	0.276637	0.517507	0.512761
	260.8	0.0660425	0.0733739	0.150704	0.143897	0.271888	0.27683	0.517418	0.513091
	261	0.0664924	0.0734283	0.151208	0.144002	0.271854	0.277024	0.516528	0.513421
	261.2	0.0667426	0.0734828	0.150888	0.144106	0.27171	0.277217	0.517103	0.51375
	261.4	0.0666783	0.0735372	0.151064	0.144211	0.271939	0.27741	0.517153	0.514079
	261.6	0.0677671	0.0735916	0.150814	0.144315	0.272105	0.277603	0.517326	0.514409
	261.8	0.0672863	0.073646	0.150668	0.14442	0.272359	0.277796	0.518349	0.514738
	262	0.0664714	0.0737005	0.151265	0.144525	0.272372	0.277989	0.519386	0.515067
	262.2	0.0666045	0.0737549	0.151522	0.144629	0.272616	0.278182	0.520856	0.515396
	262.4	0.066346	0.0738093	0.151619	0.144734	0.272501	0.278375	0.520991	0.515725
	262.6	0.066479	0.0738637	0.150219	0.144838	0.273854	0.278568	0.522044	0.516054
	262.8	0.0664153	0.0739181	0.150422	0.144943	0.274451	0.278761	0.522347	0.516383
	263	0.0667265	0.0739725	0.150777	0.145047	0.275443	0.278954	0.522585	0.516711
	263.2	0.0669523	0.0740269	0.149932	0.145152	0.275254	0.279147	0.522832	0.51704
	263.4	0.0677533	0.0740813	0.150015	0.145256	0.276247	0.27934	0.523619	0.517368
	263.6	0.0679512	0.0741357	0.148946	0.145361	0.276315	0.279533	0.52343	0.517697
	263.8	0.06853	0.0741901	0.148893	0.145465	0.276773	0.279726	0.522734	0.518025
	264	0.0680065	0.0742445	0.150149	0.14557	0.277638	0.279919	0.522391	0.518353
	264.2	0.0694816	0.0742989	0.149903	0.145674	0.278384	0.280111	0.522088	0.518681
	264.4	0.0697718	0.0743533	0.150151	0.145779	0.277677	0.280304	0.522474	0.51901
	264.6	0.0704075	0.0744077	0.149858	0.145883	0.277149	0.280497	0.522068	0.519338
	264.8	0.0705454	0.0744621	0.150478	0.145988	0.276256	0.28069	0.521664	0.519665
	265	0.0716719	0.0745165	0.149947	0.146092	0.275904	0.280882	0.521778	0.519993
	265.2	0.0714361	0.0745708	0.149453	0.146197	0.276144	0.281075	0.522318	0.520321
	265.4	0.0722108	0.0746252	0.149396	0.146301	0.276301	0.281268	0.523	0.520649
	265.6	0.0724642	0.0746796	0.150022	0.146406	0.275799	0.28146	0.52442	0.520976
	265.8	0.0724228	0.074734	0.150523	0.14651	0.275426	0.281653	0.525368	0.521304
	266	0.0730965	0.0747883	0.151407	0.146614	0.275201	0.281845	0.526359	0.521631
	266.2	0.0728923	0.0748427	0.151297	0.146719	0.275313	0.282038	0.526965	0.521958
	266.4	0.0717817	0.074897	0.151738	0.146823	0.275185	0.28223	0.527639	0.522285
	266.6	0.071882	0.0749514	0.152229	0.146928	0.275794	0.282423	0.528937	0.522613
	266.8	0.0728196	0.0750058	0.152192	0.147032	0.276012	0.282615	0.528421	0.52294
	267	0.0724973	0.0750601	0.152876	0.147136	0.276541	0.282808	0.528565	0.523267
	267.2	0.0720389	0.0751145	0.151902	0.147241	0.277201	0.283	0.529409	0.523593
	267.4	0.0722243	0.0751688	0.151398	0.147345	0.27835	0.283192	0.529503	0.52392
	267.6	0.0717314	0.0752232	0.150661	0.147449	0.27855	0.283385	0.529061	0.524247
	267.8	0.0710154	0.0752775	0.151018	0.147554	0.27961	0.283577	0.528315	0.524574
	268	0.0707308	0.0753318	0.150867	0.147658	0.280657	0.283769	0.528018	0.5249
	268.2	0.0712974	0.0753862	0.15033	0.147762	0.280644	0.283961	0.528096	0.525226
	268.4	0.0715382	0.0754405	0.149874	0.147867	0.280627	0.284154	0.527869	0.525553
	268.6	0.0724971	0.0754948	0.150287	0.147971	0.280513	0.284346	0.527091	0.525879
	268.8	0.0728402	0.0755492	0.150641	0.148075	0.280456	0.284538	0.527282	0.526205
	269	0.073474	0.0756035	0.15051	0.148179	0.280424	0.28473	0.528855	0.526531
	269.2	0.0730712	0.0756578	0.150745	0.148284	0.280653	0.284922	0.5294	0.526857
	269.4	0.073245	0.0757121	0.15144	0.148388	0.28039	0.285114	0.530289	0.527183
	269.6	0.0733281	0.0757665	0.152287	0.148492	0.279625	0.285306	0.531188	0.527509
	269.8	0.0745596	0.0758208	0.152762	0.148597	0.2792	0.285498	0.531097	0.527835
	270	0.0753067	0.0758751	0.154053	0.148701	0.27928	0.28569	0.531687	0.52816
	270.2	0.074493	0.0759294	0.155033	0.148805	0.278656	0.285882	0.532063	0.528486
	270.4	0.0750064	0.0759837	0.155696	0.148909	0.278598	0.286074	0.532387	0.528812
	270.6	0.0760961	0.076038	0.156115	0.149013	0.279126	0.286266	0.53196	0.529137
	270.8	0.0769408	0.0760923	0.155765	0.149118	0.280112	0.286458	0.53206	0.529462
	271	0.076174	0.0761466	0.156547	0.149222	0.280509	0.28665	0.533226	0.529787
	271.2	0.0766867	0.0762009	0.155152	0.149326	0.281383	0.286842	0.533794	0.530113
	271.4	0.0766748	0.0762552	0.154572	0.14943	0.282023	0.287034	0.534076	0.530438
	271.6	0.0753892	0.0763095	0.154498	0.149534	0.282648	0.287225	0.533982	0.530763
	271.8	0.0747411	0.0763638	0.154132	0.149639	0.283678	0.287417	0.534549	0.531087
	272	0.07456	0.0764181	0.15473	0.149743	0.284153	0.287609	0.534869	0.531412
	272.2	0.0738097	0.0764723	0.154601	0.149847	0.284331	0.2878	0.535235	0.531737
	272.4	0.0738032	0.0765266	0.15476	0.149951	0.284036	0.287992	0.535238	0.532062
	272.6	0.0732259	0.0765809	0.155573	0.150055	0.284903	0.288184	0.534849	0.532386
	272.8	0.0724239	0.0766352	0.155198	0.150159	0.285331	0.288375	0.536022	0.532711
	273	0.0719454	0.0766894	0.155541	0.150263	0.2848	0.288567	0.537536	0.533035
	273.2	0.0705017	0.0767437	0.155857	0.150367	0.284629	0.288759	0.537732	0.533359
	273.4	0.0695633	0.076798	0.155968	0.150472	0.284443	0.28895	0.537152	0.533683
	273.6	0.0692059	0.0768522	0.15728	0.150576	0.284696	0.289142	0.537797	0.534008
	273.8	0.0690686	0.0769065	0.158211	0.15068	0.284307	0.289333	0.536988	0.534332
	274	0.0691009	0.0769607	0.158817	0.150784	0.284368	0.289524	0.537431	0.534656
	274.2	0.0681366	0.077015	0.158537	0.150888	0.284481	0.289716	0.537623	0.534979
	274.4	0.0681902	0.0770693	0.1585	0.150992	0.28534	0.289907	0.538122	0.535303
	274.6	0.0680962	0.0771235	0.158922	0.151096	0.284882	0.290099	0.538122	0.535627
	274.8	0.0678741	0.0771777	0.159395	0.1512	0.285725	0.29029	0.538883	0.53595
	275	0.0680403	0.077232	0.159144	0.151304	0.285731	0.290481	0.538839	0.536274
	275.2	0.0685282	0.0772862	0.159347	0.151408	0.286006	0.290673	0.538744	0.536597
	275.4	0.0679986	0.0773405	0.159636	0.151512	0.286112	0.290864	0.539405	0.536921
	275.6	0.0684275	0.0773947	0.160136	0.151616	0.286538	0.291055	0.539112	0.537244
	275.8	0.0696833	0.0774489	0.159753	0.15172	0.287062	0.291246	0.539769	0.537567
	276	0.0695606	0.0775032	0.160898	0.151824	0.286904	0.291437	0.539631	0.53789
	276.2	0.0699899	0.0775574	0.160422	0.151928	0.28715	0.291629	0.539238	0.538213
	276.4	0.0710818	0.0776116	0.159633	0.152032	0.28638	0.29182	0.538899	0.538536
	276.6	0.0709468	0.0776658	0.159124	0.152136	0.286964	0.292011	0.539267	0.538859
	276.8	0.0725228	0.0777201	0.158652	0.15224	0.286228	0.292202	0.540246	0.539182
	277	0.0734455	0.0777743	0.158734	0.152344	0.286093	0.292393	0.54114	0.539504
	277.2	0.0726912	0.0778285	0.158533	0.152448	0.286535	0.292584	0.540756	0.539827
	277.4	0.0733968	0.0778827	0.157858	0.152552	0.286726	0.292775	0.540857	0.540149
	277.6	0.0740849	0.0779369	0.158128	0.152656	0.287633	0.292966	0.541646	0.540472
	277.8	0.0741425	0.0779911	0.157312	0.15276	0.287525	0.293157	0.542083	0.540794
	278	0.0738905	0.0780453	0.156272	0.152863	0.288176	0.293348	0.543786	0.541116
	278.2	0.0734359	0.0780995	0.15623	0.152967	0.288784	0.293539	0.544466	0.541438
	278.4	0.0728705	0.0781537	0.156436	0.153071	0.288493	0.293729	0.544484	0.541761
	278.6	0.0720949	0.0782079	0.156543	0.153175	0.288298	0.29392	0.544081	0.542083
	278.8	0.0711641	0.0782621	0.157423	0.153279	0.289171	0.294111	0.544486	0.542404
	279	0.0712322	0.0783163	0.156843	0.153383	0.289313	0.294302	0.544114	0.542726
	279.2	0.0701725	0.0783705	0.158058	0.153487	0.289491	0.294493	0.545197	0.543048
	279.4	0.0699224	0.0784247	0.158635	0.153591	0.289775	0.294683	0.54463	0.54337
	279.6	0.0703512	0.0784788	0.159679	0.153694	0.290799	0.294874	0.544207	0.543691
	279.8	0.0705431	0.078533	0.15989	0.153798	0.290706	0.295065	0.544284	0.544013
	280	0.0698939	0.0785872	0.160568	0.153902	0.290544	0.295255	0.5444	0.544334
	280.2	0.0705115	0.0786414	0.159951	0.154006	0.290853	0.295446	0.544706	0.544655
	280.4	0.0706312	0.0786955	0.159726	0.15411	0.290873	0.295637	0.545405	0.544976
	280.6	0.0710394	0.0787497	0.159972	0.154213	0.291606	0.295827	0.545586	0.545298
	280.8	0.0722256	0.0788039	0.159813	0.154317	0.291791	0.296018	0.54584	0.545619
	281	0.0723542	0.078858	0.158812	0.154421	0.291746	0.296208	0.54618	0.54594
	281.2	0.072316	0.0789122	0.157942	0.154525	0.291066	0.296399	0.545842	0.54626
	281.4	0.073406	0.0789663	0.158058	0.154629	0.291024	0.296589	0.546626	0.546581
	281.6	0.0735753	0.0790205	0.157509	0.154732	0.291969	0.296779	0.547062	0.546902
	281.8	0.0734484	0.0790746	0.157115	0.154836	0.291033	0.29697	0.547555	0.547223
	282	0.074231	0.0791288	0.156796	0.15494	0.290267	0.29716	0.547952	0.547543
	282.2	0.0746906	0.0791829	0.157342	0.155044	0.290351	0.297351	0.547243	0.547864
	282.4	0.0748205	0.0792371	0.157304	0.155147	0.289824	0.297541	0.546908	0.548184
	282.6	0.0753519	0.0792912	0.157288	0.155251	0.29027	0.297731	0.547113	0.548504
	282.8	0.076042	0.0793454	0.156653	0.155355	0.290386	0.297921	0.547976	0.548824
	283	0.0758164	0.0793995	0.155723	0.155458	0.291211	0.298112	0.548405	0.549145
	283.2	0.0753106	0.0794536	0.156001	0.155562	0.291064	0.298302	0.549259	0.549465
	283.4	0.0772813	0.0795078	0.156179	0.155666	0.291563	0.298492	0.548899	0.549784
	283.6	0.0782333	0.0795619	0.156356	0.155769	0.292386	0.298682	0.550115	0.550104
	283.8	0.0783378	0.079616	0.156094	0.155873	0.29232	0.298872	0.550943	0.550424
	284	0.0783808	0.0796701	0.156099	0.155977	0.293373	0.299062	0.552645	0.550744
	284.2	0.0784486	0.0797242	0.156758	0.15608	0.293901	0.299252	0.55384	0.551063
	284.4	0.0776104	0.0797784	0.157575	0.156184	0.294167	0.299442	0.554117	0.551383
	284.6	0.0777832	0.0798325	0.158053	0.156288	0.293803	0.299632	0.554378	0.551702
	284.8	0.0771291	0.0798866	0.158035	0.156391	0.293108	0.299822	0.555013	0.552022
	285	0.0760228	0.0799407	0.158246	0.156495	0.292462	0.300012	0.554989	0.552341
	285.2	0.0754576	0.0799948	0.159462	0.156598	0.292681	0.300202	0.555069	0.55266
	285.4	0.0752487	0.0800489	0.160531	0.156702	0.292885	0.300392	0.555556	0.552979
	285.6	0.0752018	0.080103	0.160691	0.156806	0.292681	0.300582	0.555431	0.553298
	285.8	0.0752834	0.0801571	0.161826	0.156909	0.292456	0.300772	0.555352	0.553617
	286	0.0750497	0.0802112	0.162744	0.157013	0.29226	0.300962	0.555728	0.553936
	286.2	0.0736733	0.0802653	0.163416	0.157116	0.292506	0.301152	0.556045	0.554255
	286.4	0.0734906	0.0803194	0.163404	0.15722	0.292746	0.301341	0.556378	0.554573
	286.6	0.0733019	0.0803734	0.163663	0.157323	0.293166	0.301531	0.557189	0.554892
	286.8	0.0734336	0.0804275	0.162997	0.157427	0.293264	0.301721	0.557468	0.555211
	287	0.0718464	0.0804816	0.16385	0.15753	0.293712	0.301911	0.557225	0.555529
	287.2	0.0727848	0.0805357	0.164021	0.157634	0.293772	0.3021	0.558043	0.555847
	287.4	0.07381	0.0805898	0.163609	0.157737	0.29418	0.30229	0.558477	0.556166
	287.6	0.0739811	0.0806438	0.162917	0.157841	0.29548	0.302479	0.559308	0.556484
	287.8	0.074283	0.0806979	0.162945	0.157944	0.295589	0.302669	0.559722	0.556802
	288	0.0749462	0.080752	0.162985	0.158048	0.296829	0.302859	0.560607	0.55712
	288.2	0.0747638	0.080806	0.16327	0.158151	0.296642	0.303048	0.560403	0.557438
	288.4	0.0745774	0.0808601	0.163243	0.158255	0.297032	0.303238	0.559998	0.557756
	288.6	0.0748646	0.0809141	0.163095	0.158358	0.297322	0.303427	0.560279	0.558073
	288.8	0.074406	0.0809682	0.163082	0.158462	0.298308	0.303617	0.560422	0.558391
	289	0.0747756	0.0810222	0.163542	0.158565	0.299208	0.303806	0.559766	0.558709
	289.2	0.0758567	0.0810763	0.163623	0.158669	0.299524	0.303995	0.560302	0.559026
	289.4	0.0763456	0.0811303	0.163361	0.158772	0.29906	0.304185	0.560659	0.559344
	289.6	0.0773849	0.0811844	0.163582	0.158875	0.299411	0.304374	0.560793	0.559661
	289.8	0.0778098	0.0812384	0.163244	0.158979	0.30044	0.304563	0.561059	0.559978
	290	0.0775347	0.0812925	0.163403	0.159082	0.29965	0.304753	0.561887	0.560295
	290.2	0.0773586	0.0813465	0.163413	0.159186	0.299108	0.304942	0.562862	0.560612
	290.4	0.078163	0.0814005	0.163983	0.159289	0.299158	0.305131	0.562931	0.560929
	290.6	0.0782828	0.0814546	0.165086	0.159392	0.298979	0.30532	0.562625	0.561246
	290.8	0.0781944	0.0815086	0.165188	0.159496	0.299426	0.305509	0.562986	0.561563
	291	0.076869	0.0815626	0.16585	0.159599	0.299622	0.305699	0.563401	0.56188
	291.2	0.0778459	0.0816166	0.165937	0.159703	0.299927	0.305888	0.564808	0.562197
	291.4	0.0773868	0.0816707	0.165139	0.159806	0.299683	0.306077	0.564709	0.562513
	291.6	0.078824	0.0817247	0.165309	0.159909	0.300411	0.306266	0.564415	0.56283
	291.8	0.0789615	0.0817787	0.165744	0.160013	0.300175	0.306455	0.565448	0.563146
	292	0.0784695	0.0818327	0.166005	0.160116	0.301016	0.306644	0.565846	0.563462
	292.2	0.0778068	0.0818867	0.166358	0.160219	0.301412	0.306833	0.565127	0.563779
	292.4	0.0775217	0.0819407	0.166438	0.160322	0.302248	0.307022	0.564797	0.564095
	292.6	0.0771897	0.0819947	0.165801	0.160426	0.302568	0.307211	0.565389	0.564411
	292.8	0.077499	0.0820487	0.165877	0.160529	0.303033	0.3074	0.565675	0.564727
	293	0.0782727	0.0821027	0.165235	0.160632	0.303294	0.307589	0.565463	0.565043
	293.2	0.0776565	0.0821567	0.165356	0.160736	0.303873	0.307778	0.566557	0.565359
	293.4	0.0773669	0.0822107	0.165558	0.160839	0.304296	0.307966	0.566438	0.565674
	293.6	0.0774993	0.0822647	0.164995	0.160942	0.304941	0.308155	0.566467	0.56599
	293.8	0.0764978	0.0823187	0.164245	0.161045	0.305044	0.308344	0.566612	0.566306
	294	0.0762038	0.0823727	0.164598	0.161149	0.305175	0.308533	0.567488	0.566621
	294.2	0.0763781	0.0824266	0.165152	0.161252	0.305005	0.308721	0.568186	0.566936
	294.4	0.0769471	0.0824806	0.165491	0.161355	0.305332	0.30891	0.568444	0.567252
	294.6	0.0772321	0.0825346	0.165204	0.161458	0.306147	0.309099	0.568732	0.567567
	294.8	0.0772273	0.0825886	0.16543	0.161561	0.306802	0.309287	0.56948	0.567882
	295	0.0773394	0.0826425	0.165897	0.161665	0.306741	0.309476	0.56889	0.568197
	295.2	0.0780823	0.0826965	0.166273	0.161768	0.306288	0.309665	0.56865	0.568512
	295.4	0.0780932	0.0827505	0.166553	0.161871	0.305673	0.309853	0.568355	0.568827
	295.6	0.0788092	0.0828044	0.166887	0.161974	0.305479	0.310042	0.568471	0.569142
	295.8	0.0775201	0.0828584	0.166876	0.162077	0.305223	0.31023	0.569427	0.569457
	296	0.0772366	0.0829124	0.166989	0.16218	0.305064	0.310419	0.569009	0.569771
	296.2	0.0775416	0.0829663	0.166847	0.162284	0.306067	0.310607	0.568093	0.570086
	296.4	0.077765	0.0830203	0.165239	0.162387	0.306551	0.310796	0.568778	0.5704
	296.6	0.0769107	0.0830742	0.165288	0.16249	0.306506	0.310984	0.569605	0.570715
	296.8	0.077268	0.0831282	0.165788	0.162593	0.307322	0.311172	0.570265	0.571029
	297	0.0769054	0.0831821	0.165566	0.162696	0.307816	0.311361	0.571267	0.571343
	297.2	0.0763124	0.083236	0.166504	0.162799	0.309295	0.311549	0.572324	0.571658
	297.4	0.0761373	0.08329	0.166501	0.162902	0.308791	0.311737	0.572732	0.571972
	297.6	0.0755319	0.0833439	0.165692	0.163005	0.308727	0.311926	0.573371	0.572286
	297.8	0.0755553	0.0833978	0.165477	0.163108	0.308835	0.312114	0.573743	0.5726
	298	0.0765768	0.0834518	0.165671	0.163211	0.309333	0.312302	0.574477	0.572913
	298.2	0.0773937	0.0835057	0.165938	0.163314	0.308775	0.31249	0.57522	0.573227
	298.4	0.078236	0.0835596	0.165687	0.163418	0.308873	0.312678	0.575791	0.573541
	298.6	0.0784026	0.0836135	0.165764	0.163521	0.309002	0.312867	0.575851	0.573854
	298.8	0.0781843	0.0836675	0.166792	0.163624	0.308416	0.313055	0.575506	0.574168
	299	0.0781188	0.0837214	0.167138	0.163727	0.307503	0.313243	0.575421	0.574481
	299.2	0.0778296	0.0837753	0.167403	0.16383	0.306329	0.313431	0.575606	0.574795
	299.4	0.0771396	0.0838292	0.167796	0.163933	0.305733	0.313619	0.575878	0.575108
	299.6	0.0762724	0.0838831	0.167716	0.164036	0.305286	0.313807	0.575827	0.575421
	299.8	0.0753695	0.083937	0.167989	0.164139	0.304892	0.313995	0.575865	0.575734
	300.009	0.0753695	0.0839914	0.167989	0.164246	0.304892	0.314191	0.575865	0.57606
	300.209	0.0743621	0.0839897	0.168574	0.164243	0.30338	0.314184	0.57613	0.576049
	300.409	0.0746969	0.083988	0.169578	0.164239	0.301818	0.314178	0.57694	0.576037
	300.609	0.0751184	0.0839864	0.170851	0.164236	0.300264	0.314172	0.577305	0.576026
	300.809	0.0758819	0.0839847	0.17095	0.164233	0.299137	0.314166	0.577033	0.576014
	301.009	0.0758881	0.083983	0.171307	0.16423	0.298634	0.314159	0.577122	0.576003
	301.209	0.0768245	0.0839813	0.172889	0.164226	0.297906	0.314153	0.576737	0.575992
	301.409	0.0765351	0.0839797	0.172927	0.164223	0.297362	0.314147	0.576502	0.57598
	301.609	0.076618	0.083978	0.173444	0.16422	0.297196	0.31414	0.576184	0.575969
	301.809	0.0779032	0.0839763	0.174269	0.164216	0.297171	0.314134	0.575518	0.575957
	302.009	0.0778742	0.0839746	0.174107	0.164213	0.298006	0.314128	0.57455	0.575946
	302.209	0.077053	0.083973	0.173381	0.16421	0.298348	0.314122	0.573765	0.575934
	302.409	0.0785513	0.0839713	0.174579	0.164207	0.297908	0.314115	0.574046	0.575923
	302.609	0.0787477	0.0839696	0.174487	0.164203	0.297365	0.314109	0.573802	0.575911
	302.809	0.0783029	0.0839679	0.173604	0.1642	0.296861	0.314103	0.572804	0.5759
	303.009	0.078574	0.0839663	0.173895	0.164197	0.297732	0.314097	0.572077	0.575888
	303.209	0.0796469	0.0839646	0.173193	0.164194	0.298146	0.31409	0.572401	0.575877
	303.409	0.0790735	0.0839629	0.171208	0.16419	0.298452	0.314084	0.571448	0.575865
	303.609	0.0794217	0.0839612	0.171571	0.164187	0.29916	0.314078	0.571806	0.575854
	303.809	0.0799028	0.0839596	0.170926	0.164184	0.299126	0.314072	0.574378	0.575842
	304.009	0.07883	0.0839579	0.170302	0.16418	0.298846	0.314065	0.573498	0.575831
	304.209	0.0780196	0.0839562	0.169655	0.164177	0.298708	0.314059	0.573574	0.575819
	304.409	0.0792481	0.0839545	0.169454	0.164174	0.298549	0.314053	0.574458	0.575808
	304.609	0.0792978	0.0839529	0.168069	0.164171	0.298683	0.314047	0.573936	0.575796
	304.809	0.0791315	0.0839512	0.167216	0.164167	0.29942	0.31404	0.574466	0.575785
	305.009	0.0791598	0.0839495	0.168303	0.164164	0.2991	0.314034	0.575309	0.575773
	305.209	0.0799316	0.0839478	0.168372	0.164161	0.298775	0.314028	0.575707	0.575762
	305.409	0.0785887	0.0839462	0.167983	0.164157	0.298281	0.314021	0.575277	0.57575
	305.609	0.0797081	0.0839445	0.169251	0.164154	0.298072	0.314015	0.574727	0.575739
	305.809	0.0803192	0.0839428	0.169155	0.164151	0.297931	0.314009	0.575091	0.575727
	306.009	0.0790023	0.0839411	0.169489	0.164148	0.298974	0.314003	0.575214	0.575716
	306.209	0.0789392	0.0839395	0.170118	0.164144	0.299086	0.313996	0.57615	0.575704
	306.409	0.0801342	0.0839378	0.170842	0.164141	0.299314	0.31399	0.575838	0.575693
	306.609	0.0789217	0.0839361	0.168965	0.164138	0.299952	0.313984	0.57505	0.575681
	306.809	0.0791487	0.0839344	0.169429	0.164135	0.300492	0.313978	0.574018	0.57567
	307.009	0.0800693	0.0839328	0.170865	0.164131	0.30123	0.313971	0.573583	0.575658
	307.209	0.0800353	0.0839311	0.170352	0.164128	0.301899	0.313965	0.573514	0.575647
	307.409	0.0790558	0.0839294	0.169927	0.164125	0.302543	0.313959	0.573195	0.575635
	307.609	0.0802374	0.0839277	0.170285	0.164121	0.302749	0.313953	0.573916	0.575624
	307.809	0.0800449	0.0839261	0.169592	0.164118	0.302601	0.313946	0.573952	0.575612
	308.009	0.0794307	0.0839244	0.169309	0.164115	0.302078	0.31394	0.573037	0.575601
	308.209	0.0804826	0.0839227	0.169608	0.164112	0.301902	0.313934	0.574195	0.57559
	308.409	0.0796871	0.083921	0.169093	0.164108	0.301581	0.313927	0.574507	0.575578
	308.609	0.0784801	0.0839194	0.168757	0.164105	0.302351	0.313921	0.574703	0.575567
	308.809	0.0786965	0.0839177	0.170639	0.164102	0.301654	0.313915	0.576028	0.575555
	309.009	0.0802876	0.083916	0.171768	0.164099	0.299498	0.313909	0.576287	0.575544
	309.209	0.0797426	0.0839143	0.171226	0.164095	0.298042	0.313902	0.577078	0.575532
	309.409	0.0795275	0.0839127	0.17296	0.164092	0.296732	0.313896	0.577257	0.575521
	309.609	0.0810299	0.083911	0.172983	0.164089	0.296417	0.31389	0.578683	0.575509
	309.809	0.0805797	0.0839093	0.17235	0.164085	0.297215	0.313884	0.579635	0.575498
	310.009	0.0807911	0.0839077	0.173835	0.164082	0.298752	0.313877	0.579363	0.575486
	310.209	0.0819009	0.083906	0.174408	0.164079	0.298225	0.313871	0.580189	0.575475
	310.409	0.0810254	0.0839043	0.173806	0.164076	0.297684	0.313865	0.578963	0.575463
	310.609	0.080227	0.0839026	0.173741	0.164072	0.298234	0.313859	0.578554	0.575452
	310.809	0.0801234	0.083901	0.174449	0.164069	0.297948	0.313852	0.578104	0.57544
	311.009	0.0794199	0.0838993	0.173471	0.164066	0.297275	0.313846	0.577553	0.575429
	311.209	0.0774682	0.0838976	0.172293	0.164063	0.297485	0.31384	0.576854	0.575417
	311.409	0.0770381	0.0838959	0.172262	0.164059	0.29821	0.313834	0.57638	0.575406
	311.609	0.0765337	0.0838943	0.171201	0.164056	0.298648	0.313827	0.575838	0.575394
	311.809	0.0744336	0.0838926	0.170353	0.164053	0.299774	0.313821	0.574407	0.575383
	312.009	0.0735321	0.0838909	0.170015	0.164049	0.300561	0.313815	0.57503	0.575371
	312.209	0.0727377	0.0838892	0.169503	0.164046	0.300981	0.313809	0.575239	0.57536
	312.409	0.0702597	0.0838876	0.168528	0.164043	0.302226	0.313802	0.574961	0.575348
	312.609	0.0706482	0.0838859	0.169643	0.16404	0.303498	0.313796	0.574947	0.575337
	312.809	0.0714507	0.0838842	0.169669	0.164036	0.302088	0.31379	0.575787	0.575325
	313.009	0.0718073	0.0838825	0.169285	0.164033	0.301102	0.313783	0.575572	0.575314
	313.209	0.0707916	0.0838809	0.169515	0.16403	0.300885	0.313777	0.5766	0.575303
	313.409	0.0720586	0.0838792	0.170298	0.164027	0.300567	0.313771	0.578049	0.575291
	313.609	0.0724634	0.0838775	0.168837	0.164023	0.30077	0.313765	0.577766	0.57528
	313.809	0.0721821	0.0838759	0.169439	0.16402	0.301104	0.313758	0.577679	0.575268
	314.009	0.0728376	0.0838742	0.171581	0.164017	0.301665	0.313752	0.578065	0.575257
	314.209	0.0721337	0.0838725	0.172133	0.164013	0.300937	0.313746	0.578586	0.575245
	314.409	0.0701323	0.0838708	0.171712	0.16401	0.300955	0.31374	0.577655	0.575234
	314.609	0.0701585	0.0838692	0.173071	0.164007	0.300905	0.313733	0.578616	0.575222
	314.809	0.0693624	0.0838675	0.172187	0.164004	0.29954	0.313727	0.578102	0.575211
	315.009	0.0681558	0.0838658	0.17188	0.164	0.298218	0.313721	0.577381	0.575199
	315.209	0.0676537	0.0838641	0.173494	0.163997	0.297727	0.313715	0.578063	0.575188
	315.409	0.0679823	0.0838625	0.174152	0.163994	0.298102	0.313708	0.578471	0.575176
	315.609	0.0665582	0.0838608	0.174534	0.163991	0.297944	0.313702	0.577342	0.575165
	315.809	0.0652233	0.0838591	0.17582	0.163987	0.296982	0.313696	0.577574	0.575153
	316.009	0.0660931	0.0838575	0.176831	0.163984	0.295297	0.31369	0.577625	0.575142
	316.209	0.0656782	0.0838558	0.175982	0.163981	0.295187	0.313683	0.576187	0.57513
	316.409	0.0660648	0.0838541	0.17604	0.163977	0.295984	0.313677	0.57558	0.575119
	316.609	0.0690856	0.0838524	0.176543	0.163974	0.295402	0.313671	0.575115	0.575107
	316.809	0.069749	0.0838508	0.174867	0.163971	0.294563	0.313665	0.575091	0.575096
	317.009	0.0710314	0.0838491	0.174687	0.163968	0.294078	0.313658	0.574174	0.575085
	317.209	0.0731525	0.0838474	0.175103	0.163964	0.29451	0.313652	0.575634	0.575073
	317.409	0.0741486	0.0838457	0.174194	0.163961	0.294332	0.313646	0.575302	0.575062
	317.609	0.0740036	0.0838441	0.173819	0.163958	0.294909	0.31364	0.574078	0.57505
	317.809	0.0750596	0.0838424	0.175508	0.163955	0.295667	0.313633	0.574244	0.575039
	318.009	0.0752339	0.0838407	0.175262	0.163951	0.29695	0.313627	0.574821	0.575027
	318.209	0.0746857	0.0838391	0.174229	0.163948	0.297437	0.313621	0.574344	0.575016
	318.409	0.0755533	0.0838374	0.174135	0.163945	0.296993	0.313615	0.574958	0.575004
	318.609	0.0769736	0.0838357	0.173259	0.163942	0.29693	0.313608	0.576072	0.574993
	318.809	0.0757433	0.083834	0.172134	0.163938	0.296924	0.313602	0.575068	0.574981
	319.009	0.0747472	0.0838324	0.172918	0.163935	0.296175	0.313596	0.575316	0.57497
	319.209	0.0751226	0.0838307	0.173137	0.163932	0.296009	0.31359	0.577301	0.574958
	319.409	0.0741722	0.083829	0.172374	0.163928	0.295948	0.313583	0.576586	0.574947
	319.609	0.0732312	0.0838273	0.173091	0.163925	0.295133	0.313577	0.576273	0.574935
	319.809	0.073143	0.0838257	0.173265	0.163922	0.294503	0.313571	0.577309	0.574924
	320.009	0.0734842	0.083824	0.171651	0.163919	0.294413	0.313564	0.576242	0.574912
	320.209	0.0725191	0.0838223	0.171222	0.163915	0.295596	0.313558	0.575097	0.574901
	320.409	0.0736253	0.0838207	0.17168	0.163912	0.295872	0.313552	0.575829	0.57489
	320.609	0.0739034	0.083819	0.170512	0.163909	0.295581	0.313546	0.575852	0.574878
	320.809	0.0727935	0.0838173	0.170018	0.163906	0.295357	0.313539	0.575296	0.574867
	321.009	0.0724476	0.0838156	0.17038	0.163902	0.295748	0.313533	0.57622	0.574855
	321.209	0.0727199	0.083814	0.170974	0.163899	0.295767	0.313527	0.577625	0.574844
	321.409	0.0711915	0.0838123	0.170236	0.163896	0.294963	0.313521	0.576463	0.574832
	321.609	0.0719839	0.0838106	0.170626	0.163892	0.295013	0.313514	0.577006	0.574821
	321.809	0.0727328	0.083809	0.17002	0.163889	0.29459	0.313508	0.576722	0.574809
	322.009	0.0730812	0.0838073	0.168496	0.163886	0.295479	0.313502	0.575628	0.574798
	322.209	0.0737711	0.0838056	0.169432	0.163883	0.296213	0.313496	0.574912	0.574786
	322.409	0.0753796	0.0838039	0.170067	0.163879	0.296012	0.313489	0.575376	0.574775
	322.609	0.0751354	0.0838023	0.16966	0.163876	0.297434	0.313483	0.573901	0.574763
	322.809	0.0747509	0.0838006	0.170893	0.163873	0.297816	0.313477	0.573087	0.574752
	323.009	0.0757567	0.0837989	0.171281	0.16387	0.29736	0.313471	0.57412	0.57474
	323.209	0.0766853	0.0837973	0.170228	0.163866	0.297221	0.313464	0.574312	0.574729
	323.409	0.0767875	0.0837956	0.170222	0.163863	0.297627	0.313458	0.573356	0.574718
	323.609	0.0784369	0.0837939	0.171576	0.16386	0.29788	0.313452	0.573631	0.574706
	323.809	0.0778269	0.0837922	0.170022	0.163857	0.29862	0.313446	0.572937	0.574695
	324.009	0.0771034	0.0837906	0.168959	0.163853	0.299192	0.313439	0.571886	0.574683
	324.209	0.0771129	0.0837889	0.170816	0.16385	0.298983	0.313433	0.571961	0.574672
	324.409	0.0775216	0.0837872	0.170979	0.163847	0.298255	0.313427	0.572471	0.57466
	324.609	0.0754364	0.0837856	0.170612	0.163843	0.297266	0.313421	0.572232	0.574649
	324.809	0.0736023	0.0837839	0.170331	0.16384	0.296565	0.313414	0.571824	0.574637
	325.009	0.0722713	0.0837822	0.169872	0.163837	0.295955	0.313408	0.573595	0.574626
	325.209	0.0717214	0.0837805	0.169196	0.163834	0.294797	0.313402	0.573273	0.574614
	325.409	0.0716479	0.0837789	0.16893	0.16383	0.295208	0.313396	0.572621	0.574603
	325.609	0.072979	0.0837772	0.169795	0.163827	0.295092	0.313389	0.573054	0.574591
	325.809	0.0728851	0.0837755	0.169676	0.163824	0.294501	0.313383	0.572289	0.57458
	326.009	0.0736645	0.0837739	0.171887	0.163821	0.296083	0.313377	0.57119	0.574569
	326.209	0.0740996	0.0837722	0.173586	0.163817	0.296271	0.313371	0.572229	0.574557
	326.409	0.0741951	0.0837705	0.173959	0.163814	0.295608	0.313364	0.571531	0.574546
	326.609	0.0739539	0.0837688	0.175509	0.163811	0.295419	0.313358	0.570727	0.574534
	326.809	0.0749874	0.0837672	0.176309	0.163807	0.295066	0.313352	0.57247	0.574523
	327.009	0.0751498	0.0837655	0.174782	0.163804	0.295252	0.313346	0.573148	0.574511
	327.209	0.0741792	0.0837638	0.174405	0.163801	0.295833	0.313339	0.572504	0.5745
	327.409	0.0751148	0.0837622	0.173964	0.163798	0.296318	0.313333	0.573231	0.574488
	327.609	0.0755197	0.0837605	0.173144	0.163794	0.296201	0.313327	0.572266	0.574477
	327.809	0.0741722	0.0837588	0.171597	0.163791	0.296053	0.313321	0.572078	0.574465
	328.009	0.0747809	0.0837571	0.172921	0.163788	0.296417	0.313314	0.573307	0.574454
	328.209	0.0755982	0.0837555	0.172802	0.163785	0.295895	0.313308	0.574251	0.574442
	328.409	0.0749812	0.0837538	0.172006	0.163781	0.2958	0.313302	0.57377	0.574431
	328.609	0.0730654	0.0837521	0.171643	0.163778	0.296445	0.313296	0.574063	0.57442
	328.809	0.0732026	0.0837505	0.170917	0.163775	0.2975	0.313289	0.574222	0.574408
	329.009	0.0734322	0.0837488	0.170783	0.163772	0.297239	0.313283	0.575082	0.574397
	329.209	0.0733607	0.0837471	0.171508	0.163768	0.297597	0.313277	0.574443	0.574385
	329.409	0.0751959	0.0837454	0.17265	0.163765	0.297799	0.313271	0.574244	0.574374
	329.609	0.075237	0.0837438	0.172247	0.163762	0.297062	0.313264	0.574933	0.574362
	329.809	0.0749309	0.0837421	0.173239	0.163758	0.296752	0.313258	0.573975	0.574351
	330.009	0.0762523	0.0837404	0.174445	0.163755	0.297688	0.313252	0.574411	0.574339
	330.209	0.0758825	0.0837388	0.17357	0.163752	0.29665	0.313246	0.575532	0.574328
	330.409	0.0758777	0.0837371	0.173091	0.163749	0.296214	0.313239	0.574401	0.574316
	330.609	0.0770761	0.0837354	0.174109	0.163745	0.296984	0.313233	0.575568	0.574305
	330.809	0.0770134	0.0837338	0.172506	0.163742	0.297875	0.313227	0.576202	0.574293
	331.009	0.0763513	0.0837321	0.171069	0.163739	0.298375	0.313221	0.575382	0.574282
	331.209	0.0761671	0.0837304	0.171292	0.163736	0.298157	0.313214	0.575657	0.574271
	331.409	0.0767258	0.0837287	0.171022	0.163732	0.297915	0.313208	0.57591	0.574259
	331.609	0.0751619	0.0837271	0.170284	0.163729	0.29707	0.313202	0.574795	0.574248
	331.809	0.0747028	0.0837254	0.170931	0.163726	0.296921	0.313196	0.576154	0.574236
	332.009	0.0750881	0.0837237	0.171801	0.163723	0.297344	0.313189	0.576957	0.574225
	332.209	0.0745424	0.0837221	0.170683	0.163719	0.297224	0.313183	0.576297	0.574213
	332.409	0.0738217	0.0837204	0.170987	0.163716	0.297812	0.313177	0.575387	0.574202
	332.609	0.0739204	0.0837187	0.170974	0.163713	0.298737	0.313171	0.576103	0.57419
	332.809	0.0734125	0.0837171	0.17036	0.163709	0.298212	0.313164	0.574889	0.574179
	333.009	0.0721604	0.0837154	0.170964	0.163706	0.297406	0.313158	0.573999	0.574167
	333.209	0.0722145	0.0837137	0.17157	0.163703	0.297012	0.313152	0.5738	0.574156
	333.409	0.0729472	0.083712	0.170838	0.1637	0.29667	0.313146	0.57293	0.574145
	333.609	0.0720513	0.0837104	0.169607	0.163696	0.297089	0.313139	0.573769	0.574133
	333.809	0.0732053	0.0837087	0.170665	0.163693	0.297118	0.313133	0.573978	0.574122
	334.009	0.0745842	0.083707	0.169338	0.16369	0.297177	0.313127	0.575261	0.57411
	334.209	0.0737704	0.0837054	0.168476	0.163687	0.296398	0.313121	0.574195	0.574099
	334.409	0.0741497	0.0837037	0.168459	0.163683	0.296622	0.313114	0.572537	0.574087
	334.609	0.0748495	0.083702	0.169366	0.16368	0.296643	0.313108	0.573831	0.574076
	334.809	0.0734672	0.0837004	0.167357	0.163677	0.29699	0.313102	0.57245	0.574064
	335.009	0.0732387	0.0836987	0.16741	0.163674	0.296343	0.313096	0.572723	0.574053
	335.209	0.0737605	0.083697	0.167412	0.16367	0.295159	0.313089	0.57342	0.574042
	335.409	0.0733385	0.0836953	0.167127	0.163667	0.295554	0.313083	0.571728	0.57403
	335.609	0.0724999	0.0836937	0.167195	0.163664	0.295292	0.313077	0.570703	0.574019
	335.809	0.0739078	0.083692	0.168569	0.163661	0.295429	0.313071	0.570421	0.574007
	336.009	0.0741706	0.0836903	0.168017	0.163657	0.295476	0.313064	0.568904	0.573996
	336.209	0.0732874	0.0836887	0.168086	0.163654	0.295568	0.313058	0.56815	0.573984
	336.409	0.0739161	0.083687	0.169268	0.163651	0.296455	0.313052	0.566585	0.573973
	336.609	0.0741508	0.0836853	0.169092	0.163647	0.296554	0.313046	0.566341	0.573961
	336.809	0.0736729	0.0836837	0.168608	0.163644	0.297164	0.31304	0.564452	0.57395
	337.009	0.0752801	0.083682	0.17073	0.163641	0.296893	0.313033	0.565518	0.573938
	337.209	0.0762245	0.0836803	0.17	0.163638	0.296806	0.313027	0.56582	0.573927
	337.409	0.0759364	0.0836787	0.169426	0.163634	0.296663	0.313021	0.565063	0.573916
	337.609	0.0756229	0.083677	0.169768	0.163631	0.296959	0.313015	0.566518	0.573904
	337.809	0.0768331	0.0836753	0.169843	0.163628	0.296698	0.313008	0.567026	0.573893
	338.009	0.0765306	0.0836736	0.168912	0.163625	0.296105	0.313002	0.566698	0.573881
	338.209	0.0763032	0.083672	0.169236	0.163621	0.295523	0.312996	0.566768	0.57387
	338.409	0.0760048	0.0836703	0.169875	0.163618	0.295643	0.31299	0.568315	0.573858
	338.609	0.0758245	0.0836686	0.168281	0.163615	0.2955	0.312983	0.569962	0.573847
	338.809	0.0745942	0.083667	0.166995	0.163612	0.295968	0.312977	0.569979	0.573835
	339.009	0.0751889	0.0836653	0.167904	0.163608	0.295441	0.312971	0.571326	0.573824
	339.209	0.0746283	0.0836636	0.16729	0.163605	0.29535	0.312965	0.571001	0.573813
	339.409	0.0740379	0.083662	0.166856	0.163602	0.29649	0.312958	0.569327	0.573801
	339.609	0.0744266	0.0836603	0.168376	0.163598	0.296983	0.312952	0.570727	0.57379
	339.809	0.0753034	0.0836586	0.167929	0.163595	0.29671	0.312946	0.570685	0.573778
	340.009	0.0748414	0.083657	0.167221	0.163592	0.29693	0.31294	0.570139	0.573767
	340.209	0.0752474	0.0836553	0.167995	0.163589	0.298214	0.312933	0.57028	0.573755
	340.409	0.075973	0.0836536	0.167811	0.163585	0.298819	0.312927	0.568981	0.573744
	340.609	0.0766575	0.0836519	0.16766	0.163582	0.29907	0.312921	0.569086	0.573732
	340.809	0.0781165	0.0836503	0.168632	0.163579	0.299881	0.312915	0.568378	0.573721
	341.009	0.0791149	0.0836486	0.170211	0.163576	0.298798	0.312908	0.569896	0.57371
	341.209	0.0778511	0.0836469	0.169004	0.163572	0.298934	0.312902	0.569008	0.573698
	341.409	0.0773609	0.0836453	0.169362	0.163569	0.299741	0.312896	0.56936	0.573687
	341.609	0.0774579	0.0836436	0.170157	0.163566	0.299825	0.31289	0.570374	0.573675
	341.809	0.0778422	0.0836419	0.168394	0.163563	0.299878	0.312883	0.569707	0.573664
	342.009	0.0774521	0.0836403	0.168392	0.163559	0.300891	0.312877	0.570437	0.573652
	342.209	0.0783632	0.0836386	0.16929	0.163556	0.300442	0.312871	0.572223	0.573641
	342.409	0.0786502	0.0836369	0.169263	0.163553	0.300457	0.312865	0.572252	0.573629
	342.609	0.0778084	0.0836353	0.16819	0.16355	0.300785	0.312858	0.572297	0.573618
	342.809	0.0784364	0.0836336	0.169336	0.163546	0.301476	0.312852	0.572877	0.573607
	343.009	0.0783255	0.0836319	0.168789	0.163543	0.301544	0.312846	0.572714	0.573595
	343.209	0.0771119	0.0836303	0.167618	0.16354	0.301031	0.31284	0.57239	0.573584
	343.409	0.0771545	0.0836286	0.1687	0.163536	0.301758	0.312833	0.573334	0.573572
	343.609	0.0781193	0.0836269	0.169806	0.163533	0.301325	0.312827	0.574788	0.573561
	343.809	0.0774752	0.0836253	0.168473	0.16353	0.300848	0.312821	0.574508	0.573549
	344.009	0.0777132	0.0836236	0.169081	0.163527	0.301024	0.312815	0.574113	0.573538
	344.209	0.0786248	0.0836219	0.169863	0.163523	0.300497	0.312809	0.573997	0.573526
	344.409	0.0770594	0.0836202	0.169541	0.16352	0.299121	0.312802	0.573482	0.573515
	344.609	0.077923	0.0836186	0.170896	0.163517	0.299565	0.312796	0.573489	0.573504
	344.809	0.0790587	0.0836169	0.171891	0.163514	0.298754	0.31279	0.573414	0.573492
	345.009	0.0772904	0.0836152	0.170916	0.16351	0.297853	0.312784	0.574586	0.573481
	345.209	0.0749179	0.0836136	0.170697	0.163507	0.298283	0.312777	0.574129	0.573469
	345.409	0.0743234	0.0836119	0.171426	0.163504	0.29867	0.312771	0.574568	0.573458
	345.609	0.0739163	0.0836102	0.170672	0.163501	0.29841	0.312765	0.574454	0.573446
	345.809	0.0730051	0.0836086	0.169243	0.163497	0.298482	0.312759	0.572969	0.573435
	346.009	0.0735683	0.0836069	0.170679	0.163494	0.300132	0.312752	0.574135	0.573423
	346.209	0.0743414	0.0836052	0.170078	0.163491	0.299607	0.312746	0.574039	0.573412
	346.409	0.0742312	0.0836036	0.169659	0.163488	0.300715	0.31274	0.571444	0.573401
	346.609	0.0748863	0.0836019	0.169845	0.163484	0.302008	0.312734	0.570699	0.573389
	346.809	0.0760803	0.0836002	0.170178	0.163481	0.30138	0.312727	0.570683	0.573378
	347.009	0.0751169	0.0835986	0.169097	0.163478	0.301124	0.312721	0.570182	0.573366
	347.209	0.0755656	0.0835969	0.169786	0.163475	0.300545	0.312715	0.571836	0.573355
	347.409	0.0758963	0.0835952	0.170755	0.163471	0.301057	0.312709	0.573047	0.573343
	347.609	0.0761017	0.0835936	0.170008	0.163468	0.300745	0.312702	0.57243	0.573332
	347.809	0.0759068	0.0835919	0.169795	0.163465	0.301479	0.312696	0.572012	0.573321
	348.009	0.0764807	0.0835902	0.170835	0.163461	0.301341	0.31269	0.572691	0.573309
	348.209	0.0764738	0.0835886	0.170295	0.163458	0.300523	0.312684	0.572634	0.573298
	348.409	0.0749109	0.0835869	0.169706	0.163455	0.301513	0.312678	0.573656	0.573286
	348.609	0.075365	0.0835852	0.170753	0.163452	0.301548	0.312671	0.574578	0.573275
	348.809	0.0746421	0.0835836	0.171059	0.163448	0.300439	0.312665	0.57449	0.573263
	349.009	0.0725757	0.0835819	0.170567	0.163445	0.300676	0.312659	0.574757	0.573252
	349.209	0.0717837	0.0835802	0.170571	0.163442	0.299842	0.312653	0.574739	0.57324
	349.409	0.0722878	0.0835786	0.16988	0.163439	0.298197	0.312646	0.57547	0.573229
	349.609	0.0719059	0.0835769	0.168463	0.163435	0.297933	0.31264	0.575002	0.573218
	349.809	0.0709029	0.0835752	0.168624	0.163432	0.297567	0.312634	0.574993	0.573206
	350.009	0.0715214	0.0835736	0.169432	0.163429	0.297837	0.312628	0.576086	0.573195
	350.209	0.071656	0.0835719	0.168485	0.163426	0.298227	0.312621	0.574445	0.573183
	350.409	0.0725208	0.0835702	0.169227	0.163422	0.297745	0.312615	0.573748	0.573172
	350.609	0.0736514	0.0835686	0.170877	0.163419	0.295646	0.312609	0.57459	0.57316
	350.809	0.07229	0.0835669	0.171105	0.163416	0.294358	0.312603	0.574964	0.573149
	351.009	0.0724127	0.0835652	0.171422	0.163413	0.294452	0.312596	0.575532	0.573138
	351.209	0.0748692	0.0835636	0.173343	0.163409	0.294578	0.31259	0.576497	0.573126
	351.409	0.0748209	0.0835619	0.173259	0.163406	0.29513	0.312584	0.576012	0.573115
	351.609	0.0747548	0.0835602	0.17337	0.163403	0.295644	0.312578	0.575113	0.573103
	351.809	0.075342	0.0835586	0.174015	0.1634	0.296433	0.312572	0.57609	0.573092
	352.009	0.0751606	0.0835569	0.173531	0.163396	0.295993	0.312565	0.576822	0.57308
	352.209	0.0750682	0.0835552	0.173163	0.163393	0.296431	0.312559	0.575913	0.573069
	352.409	0.0759264	0.0835536	0.174428	0.16339	0.298118	0.312553	0.576183	0.573058
	352.609	0.0760653	0.0835519	0.174028	0.163386	0.297473	0.312547	0.574899	0.573046
	352.809	0.0761273	0.0835502	0.17388	0.163383	0.297963	0.31254	0.572714	0.573035
	353.009	0.0763798	0.0835486	0.173284	0.16338	0.29817	0.312534	0.572135	0.573023
	353.209	0.0762417	0.0835469	0.172711	0.163377	0.297362	0.312528	0.573015	0.573012
	353.409	0.0761437	0.0835452	0.171796	0.163373	0.298356	0.312522	0.573198	0.573
	353.609	0.0754427	0.0835436	0.17189	0.16337	0.299252	0.312515	0.573077	0.572989
	353.809	0.074928	0.0835419	0.172057	0.163367	0.298528	0.312509	0.57458	0.572978
	354.009	0.0747534	0.0835402	0.171515	0.163364	0.298618	0.312503	0.573521	0.572966
	354.209	0.0748868	0.0835386	0.171517	0.16336	0.298761	0.312497	0.572877	0.572955
	354.409	0.0756172	0.0835369	0.172105	0.163357	0.297044	0.31249	0.574308	0.572943
	354.609	0.0752191	0.0835352	0.171844	0.163354	0.295225	0.312484	0.574514	0.572932
	354.809	0.0742459	0.0835336	0.171614	0.163351	0.295471	0.312478	0.57421	0.57292
	355.009	0.0762194	0.0835319	0.171989	0.163347	0.29476	0.312472	0.574686	0.572909
	355.209	0.0764341	0.0835302	0.17118	0.163344	0.293834	0.312466	0.574485	0.572898
	355.409	0.0749873	0.0835286	0.170207	0.163341	0.293279	0.312459	0.57256	0.572886
	355.609	0.0756783	0.0835269	0.170532	0.163338	0.292914	0.312453	0.572503	0.572875
	355.809	0.0765053	0.0835252	0.169662	0.163334	0.292466	0.312447	0.572811	0.572863
	356.009	0.0760992	0.0835236	0.168763	0.163331	0.291649	0.312441	0.571029	0.572852
	356.209	0.0777802	0.0835219	0.169777	0.163328	0.292599	0.312434	0.570562	0.57284
	356.409	0.0790733	0.0835202	0.169474	0.163325	0.293442	0.312428	0.56958	0.572829
	356.609	0.0783195	0.0835186	0.168833	0.163321	0.293966	0.312422	0.568375	0.572818
	356.809	0.0782396	0.0835169	0.169577	0.163318	0.295567	0.312416	0.568155	0.572806
	357.009	0.0786419	0.0835152	0.170234	0.163315	0.29609	0.312409	0.569181	0.572795
	357.209	0.0776993	0.0835136	0.169798	0.163312	0.296814	0.312403	0.569495	0.572783
	357.409	0.0769819	0.0835119	0.170307	0.163308	0.297122	0.312397	0.569027	0.572772
	357.609	0.0772319	0.0835102	0.171713	0.163305	0.297566	0.312391	0.570018	0.57276
	357.809	0.0769411	0.0835086	0.171419	0.163302	0.297695	0.312385	0.570438	0.572749
	358.009	0.0765441	0.0835069	0.170987	0.163299	0.298926	0.312378	0.570036	0.572738
	358.209	0.0771158	0.0835052	0.172701	0.163295	0.298505	0.312372	0.570975	0.572726
	358.409	0.0767617	0.0835036	0.172731	0.163292	0.297852	0.312366	0.571983	0.572715
	358.609	0.07565	0.0835019	0.172164	0.163289	0.297446	0.31236	0.571897	0.572703
	358.809	0.0757322	0.0835002	0.172716	0.163285	0.297497	0.312353	0.571149	0.572692
	359.009	0.0769442	0.0834986	0.171378	0.163282	0.296968	0.312347	0.570803	0.57268
	359.209	0.0752528	0.0834969	0.169607	0.163279	0.296553	0.312341	0.56927	0.572669
	359.409	0.0759345	0.0834952	0.170168	0.163276	0.297298	0.312335	0.569365	0.572658
	359.609	0.0769904	0.0834936	0.169421	0.163272	0.297618	0.312328	0.571376	0.572646
	359.809	0.0766269	0.0834919	0.167538	0.163269	0.297941	0.312322	0.570583	0.572635
	360.009	0.077225	0.0834902	0.167277	0.163266	0.298918	0.312316	0.568595	0.572623
	360.209	0.0790021	0.0834886	0.167473	0.163263	0.299373	0.31231	0.569601	0.572612
	360.409	0.078198	0.0834869	0.166224	0.163259	0.299371	0.312304	0.569051	0.5726
	360.609	0.0783918	0.0834852	0.167163	0.163256	0.300402	0.312297	0.568947	0.572589
	360.809	0.0788307	0.0834836	0.167626	0.163253	0.299585	0.312291	0.569776	0.572578
	361.009	0.078282	0.0834819	0.166907	0.16325	0.298606	0.312285	0.569137	0.572566
	361.209	0.0772522	0.0834802	0.165571	0.163246	0.298753	0.312279	0.567362	0.572555
	361.409	0.076909	0.0834786	0.166882	0.163243	0.298502	0.312272	0.56779	0.572543
	361.609	0.0769711	0.0834769	0.166918	0.16324	0.299782	0.312266	0.567582	0.572532
	361.809	0.075655	0.0834752	0.167747	0.163237	0.300561	0.31226	0.566957	0.572521
	362.009	0.0757537	0.0834736	0.169415	0.163233	0.300053	0.312254	0.567978	0.572509
	362.209	0.0761276	0.0834719	0.171636	0.16323	0.298369	0.312247	0.568426	0.572498
	362.409	0.0751324	0.0834703	0.172054	0.163227	0.297711	0.312241	0.568432	0.572486
	362.609	0.0755609	0.0834686	0.173587	0.163224	0.297255	0.312235	0.568865	0.572475
	362.809	0.0763659	0.0834669	0.174163	0.16322	0.297445	0.312229	0.568342	0.572463
	363.009	0.0751863	0.0834653	0.173361	0.163217	0.297323	0.312223	0.56954	0.572452
	363.209	0.0738731	0.0834636	0.173616	0.163214	0.297495	0.312216	0.570227	0.572441
	363.409	0.0750026	0.0834619	0.174267	0.163211	0.298017	0.31221	0.5726	0.572429
	363.609	0.0758871	0.0834603	0.17309	0.163207	0.297381	0.312204	0.572465	0.572418
	363.809	0.0759916	0.0834586	0.173142	0.163204	0.297026	0.312198	0.572407	0.572406
	364.009	0.0771163	0.0834569	0.174143	0.163201	0.297614	0.312191	0.573608	0.572395
	364.209	0.0760463	0.0834553	0.173537	0.163198	0.297314	0.312185	0.576019	0.572383
	364.409	0.0752334	0.0834536	0.173151	0.163194	0.296882	0.312179	0.576332	0.572372
	364.609	0.075526	0.0834519	0.173797	0.163191	0.297633	0.312173	0.577104	0.572361
	364.809	0.0751249	0.0834503	0.172717	0.163188	0.296649	0.312166	0.577232	0.572349
	365.009	0.0735697	0.0834486	0.171503	0.163185	0.296729	0.31216	0.576364	0.572338
	365.209	0.0738665	0.0834469	0.172317	0.163181	0.297932	0.312154	0.576351	0.572326
	365.409	0.0736529	0.0834453	0.172324	0.163178	0.297672	0.312148	0.576919	0.572315
	365.609	0.0733809	0.0834436	0.170862	0.163175	0.298382	0.312142	0.575073	0.572304
	365.809	0.07413	0.083442	0.171722	0.163172	0.298067	0.312135	0.575291	0.572292
	366.009	0.0756413	0.0834403	0.172406	0.163168	0.296311	0.312129	0.575793	0.572281
	366.209	0.0744477	0.0834386	0.172631	0.163165	0.295309	0.312123	0.575379	0.572269
	366.409	0.0734671	0.083437	0.173639	0.163162	0.295906	0.312117	0.57498	0.572258
	366.609	0.0744088	0.0834353	0.175013	0.163158	0.295882	0.31211	0.575266	0.572246
	366.809	0.0739102	0.0834336	0.173955	0.163155	0.296575	0.312104	0.573691	0.572235
	367.009	0.0739117	0.083432	0.173165	0.163152	0.296663	0.312098	0.57383	0.572224
	367.209	0.0749768	0.0834303	0.173961	0.163149	0.296244	0.312092	0.573594	0.572212
	367.409	0.0758537	0.0834286	0.172769	0.163145	0.296203	0.312086	0.573572	0.572201
	367.609	0.0754139	0.083427	0.172841	0.163142	0.296241	0.312079	0.572144	0.572189
	367.809	0.0758642	0.0834253	0.173258	0.163139	0.296708	0.312073	0.5726	0.572178
	368.009	0.075389	0.0834236	0.173001	0.163136	0.296477	0.312067	0.572914	0.572167
	368.209	0.0748766	0.083422	0.171907	0.163132	0.297052	0.312061	0.572589	0.572155
	368.409	0.0750764	0.0834203	0.172003	0.163129	0.296729	0.312054	0.573453	0.572144
	368.609	0.075066	0.0834187	0.171537	0.163126	0.296681	0.312048	0.57344	0.572132
	368.809	0.0755041	0.083417	0.170486	0.163123	0.296692	0.312042	0.572793	0.572121
	369.009	0.0763848	0.0834153	0.170679	0.163119	0.297178	0.312036	0.573657	0.57211
	369.209	0.0780171	0.0834137	0.171908	0.163116	0.297293	0.31203	0.573469	0.572098
	369.409	0.0781041	0.083412	0.169457	0.163113	0.296697	0.312023	0.571849	0.572087
	369.609	0.0782005	0.0834103	0.169458	0.16311	0.295984	0.312017	0.571135	0.572075
	369.809	0.0796742	0.0834087	0.171007	0.163106	0.294576	0.312011	0.571883	0.572064
	370.009	0.0783783	0.083407	0.171475	0.163103	0.293885	0.312005	0.571593	0.572052
	370.209	0.0767309	0.0834053	0.171677	0.1631	0.293892	0.311998	0.571642	0.572041
	370.409	0.0779582	0.0834037	0.172615	0.163097	0.293888	0.311992	0.571482	0.57203
	370.609	0.0783922	0.083402	0.171052	0.163093	0.293617	0.311986	0.570572	0.572018
	370.809	0.0774821	0.0834003	0.169855	0.16309	0.294003	0.31198	0.569162	0.572007
	371.009	0.0776539	0.0833987	0.170398	0.163087	0.294135	0.311973	0.569301	0.571995
	371.209	0.0771	0.083397	0.170782	0.163084	0.293711	0.311967	0.568347	0.571984
	371.409	0.0760077	0.0833954	0.169062	0.16308	0.294461	0.311961	0.567309	0.571973
	371.609	0.0757517	0.0833937	0.170058	0.163077	0.294706	0.311955	0.566552	0.571961
	371.809	0.0769236	0.083392	0.168084	0.163074	0.294087	0.311949	0.566584	0.57195
	372.009	0.0752576	0.0833904	0.166699	0.163071	0.293843	0.311942	0.56626	0.571938
	372.209	0.07542	0.0833887	0.166807	0.163067	0.294856	0.311936	0.567173	0.571927
	372.409	0.0762465	0.083387	0.167037	0.163064	0.29442	0.31193	0.568245	0.571916
	372.609	0.0768165	0.0833854	0.166477	0.163061	0.295087	0.311924	0.5674	0.571904
	372.809	0.0778977	0.0833837	0.167153	0.163058	0.295903	0.311917	0.566782	0.571893
	373.009	0.0791736	0.0833821	0.167899	0.163054	0.296011	0.311911	0.567881	0.571881
	373.209	0.0790472	0.0833804	0.168833	0.163051	0.295979	0.311905	0.567245	0.57187
	373.409	0.0788653	0.0833787	0.169042	0.163048	0.296861	0.311899	0.566305	0.571858
	373.609	0.0803727	0.0833771	0.170922	0.163045	0.296298	0.311893	0.567695	0.571847
	373.809	0.0803722	0.0833754	0.170378	0.163041	0.296032	0.311886	0.567091	0.571836
	374.009	0.0787935	0.0833737	0.171027	0.163038	0.2972	0.31188	0.566887	0.571824
	374.209	0.0797181	0.0833721	0.171711	0.163035	0.296815	0.311874	0.56718	0.571813
	374.409	0.0798015	0.0833704	0.170499	0.163032	0.296579	0.311868	0.566881	0.571801
	374.609	0.0787806	0.0833687	0.169318	0.163028	0.296599	0.311861	0.565806	0.57179
	374.809	0.0780612	0.0833671	0.170467	0.163025	0.296839	0.311855	0.565844	0.571779
	375.009	0.0781589	0.0833654	0.171003	0.163022	0.296454	0.311849	0.566216	0.571767
	375.209	0.0774568	0.0833638	0.170542	0.163019	0.296462	0.311843	0.565544	0.571756
	375.409	0.0777555	0.0833621	0.170046	0.163015	0.29744	0.311837	0.566423	0.571744
	375.609	0.0786131	0.0833604	0.169933	0.163012	0.297416	0.31183	0.567581	0.571733
	375.809	0.078308	0.0833588	0.16802	0.163009	0.297223	0.311824	0.567021	0.571722
	376.009	0.0779542	0.0833571	0.169291	0.163006	0.297452	0.311818	0.568305	0.57171
	376.209	0.0793529	0.0833554	0.17075	0.163002	0.296389	0.311812	0.570628	0.571699
	376.409	0.0795281	0.0833538	0.169131	0.162999	0.296552	0.311806	0.570671	0.571687
	376.609	0.0788927	0.0833521	0.169182	0.162996	0.297055	0.311799	0.570854	0.571676
	376.809	0.080592	0.0833505	0.169702	0.162993	0.296539	0.311793	0.571896	0.571665
	377.009	0.0820751	0.0833488	0.169417	0.162989	0.296408	0.311787	0.573014	0.571653
	377.209	0.0821597	0.0833471	0.169685	0.162986	0.296795	0.311781	0.572647	0.571642
	377.409	0.0833169	0.0833455	0.171069	0.162983	0.297755	0.311774	0.572904	0.57163
	377.609	0.0839538	0.0833438	0.170365	0.16298	0.297446	0.311768	0.573558	0.571619
	377.809	0.0824399	0.0833421	0.16954	0.162976	0.29671	0.311762	0.573128	0.571608
	378.009	0.0818028	0.0833405	0.170516	0.162973	0.297369	0.311756	0.573933	0.571596
	378.209	0.0821186	0.0833388	0.170255	0.16297	0.296464	0.31175	0.573536	0.571585
	378.409	0.0805394	0.0833372	0.169072	0.162967	0.297289	0.311743	0.572051	0.571573
	378.609	0.0804961	0.0833355	0.169573	0.162963	0.297057	0.311737	0.571507	0.571562
	378.809	0.0810919	0.0833338	0.170359	0.16296	0.298036	0.311731	0.571182	0.571551
	379.009	0.081382	0.0833322	0.17018	0.162957	0.297368	0.311725	0.570716	0.571539
	379.209	0.081076	0.0833305	0.170725	0.162954	0.297882	0.311718	0.569871	0.571528
	379.409	0.0810586	0.0833288	0.170955	0.16295	0.29801	0.311712	0.570362	0.571516
	379.609	0.0783363	0.0833272	0.17059	0.162947	0.297582	0.311706	0.570302	0.571505
	379.809	0.0757347	0.0833255	0.171414	0.162944	0.297958	0.3117	0.569915	0.571494
	380.009	0.0751082	0.0833239	0.173113	0.162941	0.2982	0.311694	0.570497	0.571482
	380.209	0.0744156	0.0833222	0.172202	0.162937	0.297417	0.311687	0.569759	0.571471
	380.409	0.0728886	0.0833205	0.170894	0.162934	0.297857	0.311681	0.568036	0.571459
	380.609	0.0739926	0.0833189	0.17234	0.162931	0.298118	0.311675	0.56932	0.571448
	380.809	0.0750601	0.0833172	0.172199	0.162928	0.298421	0.311669	0.569604	0.571437
	381.009	0.0749311	0.0833155	0.171486	0.162924	0.298339	0.311662	0.568592	0.571425
	381.209	0.0753371	0.0833139	0.171755	0.162921	0.299303	0.311656	0.568634	0.571414
	381.409	0.0759518	0.0833122	0.172639	0.162918	0.299841	0.31165	0.569444	0.571402
	381.609	0.074807	0.0833106	0.171822	0.162915	0.299097	0.311644	0.569526	0.571391
	381.809	0.0752283	0.0833089	0.172393	0.162911	0.299344	0.311638	0.570784	0.57138
	382.009	0.0759633	0.0833072	0.17203	0.162908	0.300062	0.311631	0.571839	0.571368
	382.209	0.0761811	0.0833056	0.171473	0.162905	0.299771	0.311625	0.571182	0.571357
	382.409	0.0764344	0.0833039	0.171355	0.162902	0.300426	0.311619	0.57073	0.571345
	382.609	0.0785211	0.0833022	0.170991	0.162898	0.300353	0.311613	0.571774	0.571334
	382.809	0.0799934	0.0833006	0.171131	0.162895	0.300124	0.311607	0.571994	0.571323
	383.009	0.0791852	0.0832989	0.17217	0.162892	0.299007	0.3116	0.571983	0.571311
	383.209	0.0784042	0.0832973	0.172481	0.162889	0.298546	0.311594	0.573118	0.5713
	383.409	0.0778115	0.0832956	0.1725	0.162885	0.296775	0.311588	0.573823	0.571288
	383.609	0.0754078	0.0832939	0.172472	0.162882	0.297176	0.311582	0.573263	0.571277
	383.809	0.0752643	0.0832923	0.173996	0.162879	0.296892	0.311575	0.573838	0.571266
	384.009	0.0763488	0.0832906	0.173844	0.162876	0.296483	0.311569	0.572884	0.571254
	384.209	0.0756039	0.083289	0.172725	0.162872	0.295366	0.311563	0.571735	0.571243
	384.409	0.0754333	0.0832873	0.1734	0.162869	0.294351	0.311557	0.572214	0.571231
	384.609	0.0765272	0.0832856	0.173884	0.162866	0.294293	0.311551	0.573278	0.57122
	384.809	0.0753963	0.083284	0.17393	0.162863	0.293581	0.311544	0.571883	0.571209
	385.009	0.0752354	0.0832823	0.174492	0.162859	0.293218	0.311538	0.570977	0.571197
	385.209	0.0763634	0.0832806	0.176552	0.162856	0.293427	0.311532	0.571254	0.571186
	385.409	0.0760399	0.083279	0.176377	0.162853	0.292837	0.311526	0.57023	0.571174
	385.609	0.0750698	0.0832773	0.176382	0.16285	0.293583	0.31152	0.569958	0.571163
	385.809	0.0752246	0.0832757	0.176761	0.162846	0.293747	0.311513	0.570217	0.571152
	386.009	0.075178	0.083274	0.175816	0.162843	0.294044	0.311507	0.568934	0.57114
	386.209	0.0747402	0.0832723	0.175755	0.16284	0.294475	0.311501	0.567215	0.571129
	386.409	0.0761032	0.0832707	0.177014	0.162837	0.295074	0.311495	0.566956	0.571117
	386.609	0.0766444	0.083269	0.17608	0.162833	0.295602	0.311488	0.566163	0.571106
	386.809	0.0761706	0.0832674	0.176025	0.16283	0.295735	0.311482	0.565838	0.571095
	387.009	0.0755986	0.0832657	0.176122	0.162827	0.296058	0.311476	0.566675	0.571083
	387.209	0.0762222	0.083264	0.174411	0.162824	0.295345	0.31147	0.567241	0.571072
	387.409	0.0764445	0.0832624	0.173447	0.16282	0.295294	0.311464	0.566091	0.571061
	387.609	0.0765078	0.0832607	0.173021	0.162817	0.296507	0.311457	0.566398	0.571049
	387.809	0.0779702	0.0832591	0.173029	0.162814	0.295678	0.311451	0.567329	0.571038
	388.009	0.07762	0.0832574	0.171234	0.162811	0.29491	0.311445	0.566353	0.571026
	388.209	0.0767235	0.0832557	0.170747	0.162807	0.295093	0.311439	0.566853	0.571015
	388.409	0.0778111	0.0832541	0.170984	0.162804	0.294475	0.311433	0.568228	0.571004
	388.609	0.0773084	0.0832524	0.170479	0.162801	0.294668	0.311426	0.567818	0.570992
	388.809	0.0765196	0.0832508	0.170648	0.162798	0.294336	0.31142	0.568111	0.570981
	389.009	0.0770493	0.0832491	0.171421	0.162794	0.29486	0.311414	0.569633	0.570969
	389.209	0.0772066	0.0832474	0.17121	0.162791	0.294562	0.311408	0.569872	0.570958
	389.409	0.0768274	0.0832458	0.170362	0.162788	0.294965	0.311401	0.569118	0.570947
	389.609	0.0767951	0.0832441	0.171192	0.162785	0.295844	0.311395	0.570209	0.570935
	389.809	0.0765145	0.0832424	0.171045	0.162781	0.295351	0.311389	0.570156	0.570924
	390.009	0.0765344	0.0832408	0.17159	0.162778	0.295907	0.311383	0.56977	0.570912
	390.209	0.075815	0.0832391	0.172227	0.162775	0.296153	0.311377	0.570616	0.570901
	390.409	0.0764385	0.0832375	0.172981	0.162772	0.29628	0.31137	0.57102	0.57089
	390.609	0.0758356	0.0832358	0.171876	0.162768	0.296853	0.311364	0.570874	0.570878
	390.809	0.0761523	0.0832341	0.172732	0.162765	0.29736	0.311358	0.572704	0.570867
	391.009	0.0774636	0.0832325	0.172467	0.162762	0.296923	0.311352	0.573637	0.570855
	391.209	0.0776727	0.0832308	0.171904	0.162759	0.296352	0.311346	0.571981	0.570844
	391.409	0.0778054	0.0832292	0.172436	0.162755	0.29634	0.311339	0.571095	0.570833
	391.609	0.0790573	0.0832275	0.173412	0.162752	0.296146	0.311333	0.572075	0.570821
	391.809	0.0793642	0.0832258	0.172849	0.162749	0.295747	0.311327	0.570599	0.57081
	392.009	0.0781334	0.0832242	0.173297	0.162746	0.295963	0.311321	0.569116	0.570799
	392.209	0.0788538	0.0832225	0.17428	0.162742	0.296077	0.311315	0.570492	0.570787
	392.409	0.0799411	0.0832209	0.173885	0.162739	0.29488	0.311308	0.570683	0.570776
	392.609	0.0790781	0.0832192	0.173331	0.162736	0.294882	0.311302	0.569025	0.570764
	392.809	0.0803155	0.0832175	0.173991	0.162733	0.294174	0.311296	0.56943	0.570753
	393.009	0.0797617	0.0832159	0.173346	0.162729	0.294087	0.31129	0.569589	0.570742
	393.209	0.0785884	0.0832142	0.17223	0.162726	0.293499	0.311283	0.568424	0.57073
	393.409	0.0784988	0.0832126	0.172469	0.162723	0.293319	0.311277	0.568537	0.570719
	393.609	0.0791167	0.0832109	0.172167	0.16272	0.293301	0.311271	0.568985	0.570707
	393.809	0.0778691	0.0832092	0.170661	0.162716	0.293058	0.311265	0.568792	0.570696
	394.009	0.0782167	0.0832076	0.170874	0.162713	0.292867	0.311259	0.569884	0.570685
	394.209	0.0780699	0.0832059	0.169657	0.16271	0.292822	0.311252	0.570966	0.570673
	394.409	0.0774212	0.0832043	0.168519	0.162707	0.29256	0.311246	0.571714	0.570662
	394.609	0.0778563	0.0832026	0.16806	0.162703	0.293281	0.31124	0.572156	0.570651
	394.809	0.0791267	0.0832009	0.169273	0.1627	0.29306	0.311234	0.573562	0.570639
	395.009	0.0781646	0.0831993	0.168935	0.162697	0.293051	0.311228	0.572943	0.570628
	395.209	0.0776752	0.0831976	0.169271	0.162694	0.293972	0.311221	0.571749	0.570616
	395.409	0.0784011	0.083196	0.170383	0.16269	0.294054	0.311215	0.5721	0.570605
	395.609	0.078958	0.0831943	0.170037	0.162687	0.294609	0.311209	0.572216	0.570594
	395.809	0.0787884	0.0831926	0.16978	0.162684	0.295244	0.311203	0.570404	0.570582
	396.009	0.078846	0.083191	0.171433	0.162681	0.295388	0.311197	0.570839	0.570571
	396.209	0.0791826	0.0831893	0.171742	0.162678	0.294847	0.31119	0.571858	0.570559
	396.409	0.0789374	0.0831877	0.171543	0.162674	0.295432	0.311184	0.569596	0.570548
	396.609	0.0775088	0.083186	0.173215	0.162671	0.295963	0.311178	0.567263	0.570537
	396.809	0.0784853	0.0831843	0.174021	0.162668	0.295607	0.311172	0.566629	0.570525
	397.009	0.0771433	0.0831827	0.173044	0.162665	0.295334	0.311165	0.566117	0.570514
	397.209	0.0778939	0.083181	0.174562	0.162661	0.295907	0.311159	0.565925	0.570503
	397.409	0.0787746	0.0831794	0.174553	0.162658	0.295637	0.311153	0.566425	0.570491
	397.609	0.0789616	0.0831777	0.173942	0.162655	0.295539	0.311147	0.566088	0.57048
	397.809	0.0788481	0.0831761	0.173673	0.162652	0.295546	0.311141	0.565564	0.570468
	398.009	0.0802401	0.0831744	0.174415	0.162648	0.295745	0.311134	0.566913	0.570457
	398.209	0.0795104	0.0831727	0.173454	0.162645	0.295236	0.311128	0.567775	0.570446
	398.409	0.0790591	0.0831711	0.173274	0.162642	0.295673	0.311122	0.568576	0.570434
	398.609	0.0806164	0.0831694	0.174142	0.162639	0.295656	0.311116	0.569829	0.570423
	398.809	0.0801595	0.0831678	0.174506	0.162635	0.294831	0.31111	0.572349	0.570412
	399.009	0.0785879	0.0831661	0.173779	0.162632	0.295837	0.311103	0.572088	0.5704
	399.209	0.0796537	0.0831644	0.174341	0.162629	0.295725	0.311097	0.572913	0.570389
	399.409	0.0803737	0.0831628	0.174335	0.162626	0.29469	0.311091	0.573936	0.570377
[truncated: 2,502 more rows]

## Sheet: 1F
Figure 1F
	Time	Data1	Fit1	Data2	Fit2	Data3	Fit3	Data4	Fit4
	0	0.00804523	0	-0.00367577	0	-0.00992728	0	0.000126246	0
	0.2	0.00806678	4.92914e-05	-0.00272966	9.85816e-05	-0.00987279	0.000197158	0.000246514	0.000394296
	0.4	0.00870419	9.85804e-05	-0.00221115	0.000197156	-0.00990196	0.000394292	0.00103459	0.000788503
	0.6	0.00782823	0.000147867	-0.000986914	0.000295723	-0.010207	0.0005914	0.0013837	0.00118262
	0.8	0.00734964	0.000197151	0.000661289	0.000394282	-0.00980453	0.000788485	0.00258509	0.00157665
	1	0.00674543	0.000246433	0.00148027	0.000492834	-0.00956825	0.000985544	0.00371508	0.00197059
	1.2	0.00735805	0.000295712	0.00200993	0.000591379	-0.0094029	0.00118258	0.00550868	0.00236444
	1.4	0.00595609	0.000344989	0.00377978	0.000689917	-0.0097761	0.00137959	0.00569714	0.0027582
	1.6	0.0055954	0.000394264	0.00424888	0.000788447	-0.00911916	0.00157657	0.00657454	0.00315187
	1.8	0.00496551	0.000443536	0.00591762	0.00088697	-0.00949852	0.00177354	0.00739403	0.00354545
	2	0.00380949	0.000492805	0.00649977	0.000985486	-0.010139	0.00197047	0.00849473	0.00393895
	2.2	0.0032117	0.000542072	0.00631983	0.00108399	-0.0104569	0.00216738	0.00871128	0.00433235
	2.4	0.00475916	0.000591337	0.00568007	0.00118249	-0.0107541	0.00236427	0.00948424	0.00472567
	2.6	0.00296522	0.0006406	0.007725	0.00128099	-0.0104585	0.00256113	0.01007	0.0051189
	2.8	0.00291575	0.00068986	0.00889767	0.00137947	-0.0101225	0.00275797	0.00903775	0.00551203
	3	0.00382982	0.000739117	0.0073121	0.00147795	-0.00835955	0.00295478	0.00927418	0.00590508
	3.2	0.00246977	0.000788372	0.0079739	0.00157643	-0.00814466	0.00315157	0.0114205	0.00629804
	3.4	0.000573638	0.000837625	0.00772308	0.00167489	-0.00849604	0.00334834	0.0118254	0.00669091
	3.6	0.00245237	0.000886875	0.00682192	0.00177335	-0.00707897	0.00354508	0.0126556	0.00708369
	3.8	0.00170499	0.000936123	0.00618695	0.0018718	-0.00731221	0.00374179	0.0149998	0.00747639
	4	0.00233301	0.000985369	0.00626496	0.00197024	-0.00740265	0.00393848	0.0148332	0.00786899
	4.2	0.00415243	0.00103461	0.00430089	0.00206867	-0.00668909	0.00413515	0.0127271	0.00826151
	4.4	0.00442364	0.00108385	0.00325196	0.0021671	-0.0066052	0.00433179	0.0130025	0.00865393
	4.6	0.00365059	0.00113309	0.00400697	0.00226552	-0.00551511	0.00452841	0.0122239	0.00904627
	4.8	0.00561436	0.00118233	0.00313871	0.00236393	-0.00301875	0.004725	0.0130632	0.00943852
	5	0.006721	0.00123156	0.00287845	0.00246234	-0.00304739	0.00492156	0.014079	0.00983068
	5.2	0.00702376	0.00128079	0.00409319	0.00256074	-0.00404464	0.00511811	0.0146222	0.0102227
	5.4	0.00658736	0.00133002	0.004405	0.00265913	-0.00445106	0.00531463	0.0127419	0.0106147
	5.6	0.0076966	0.00137925	0.00362257	0.00275751	-0.00376408	0.00551112	0.0138528	0.0110066
	5.8	0.00637126	0.00142847	0.00468492	0.00285589	-0.00479913	0.00570759	0.0147893	0.0113984
	6	0.0073493	0.00147769	0.00352302	0.00295426	-0.00456231	0.00590403	0.0154746	0.0117901
	6.2	0.00779486	0.00152691	0.00306278	0.00305262	-0.00378996	0.00610045	0.0158068	0.0121818
	6.4	0.00799378	0.00157613	0.00402767	0.00315098	-0.0038242	0.00629685	0.0164943	0.0125733
	6.6	0.00612411	0.00162534	0.0052391	0.00324932	-0.00357897	0.00649322	0.0165978	0.0129648
	6.8	0.00728916	0.00167455	0.00467825	0.00334766	-0.00298494	0.00668956	0.016468	0.0133561
	7	0.00531913	0.00172376	0.00481393	0.003446	-0.00334098	0.00688589	0.0175124	0.0137474
	7.2	0.0015219	0.00177297	0.00680955	0.00354432	-0.0037847	0.00708218	0.0180529	0.0141386
	7.4	0.000916202	0.00182217	0.00745123	0.00364264	-0.00391847	0.00727846	0.0179618	0.0145297
	7.6	0.00221749	0.00187137	0.00789216	0.00374095	-0.00388057	0.0074747	0.0181667	0.0149207
	7.8	0.000198525	0.00192057	0.0101717	0.00383925	-0.00375979	0.00767093	0.0190207	0.0153116
	8	0.000686243	0.00196977	0.00942329	0.00393755	-0.00246983	0.00786713	0.0181949	0.0157024
	8.2	0.00137203	0.00201897	0.00910954	0.00403584	-0.00058619	0.0080633	0.0187765	0.0160932
	8.4	-0.000226899	0.00206816	0.0123317	0.00413412	-0.000732291	0.00825945	0.020331	0.0164838
	8.6	-0.000448222	0.00211735	0.0134093	0.00423239	-0.000535608	0.00845558	0.0203616	0.0168744
	8.8	0.00153174	0.00216654	0.0129512	0.00433066	0.000280221	0.00865168	0.0224507	0.0172649
	9	0.00235523	0.00221572	0.0157453	0.00442892	-0.00134035	0.00884775	0.0228582	0.0176553
	9.2	0.00141903	0.0022649	0.0162301	0.00452717	-0.00129339	0.00904381	0.0217777	0.0180456
	9.4	0.00300489	0.00231408	0.0134633	0.00462542	0.00012964	0.00923983	0.0217065	0.0184358
	9.6	0.00352188	0.00236326	0.0121119	0.00472365	0.000388459	0.00943584	0.0234174	0.0188259
	9.8	0.00353274	0.00241244	0.0122277	0.00482188	-0.000563867	0.00963181	0.0231375	0.0192159
	10	0.00686402	0.00246161	0.0105198	0.00492011	0.000199292	0.00982777	0.0235639	0.0196059
	10.2	0.00623044	0.00251078	0.00952171	0.00501832	-0.000176339	0.0100237	0.0238031	0.0199957
	10.4	0.0060694	0.00255995	0.00981886	0.00511653	-0.00152202	0.0102196	0.0236276	0.0203855
	10.6	0.00641226	0.00260912	0.00770342	0.00521473	-0.00112304	0.0104155	0.023418	0.0207752
	10.8	0.00626238	0.00265828	0.00678933	0.00531293	-0.00102157	0.0106113	0.0236186	0.0211648
	11	0.00356155	0.00270744	0.00836577	0.00541111	-0.00114246	0.0108072	0.0245421	0.0215543
	11.2	0.00372716	0.0027566	0.00867564	0.00550929	-0.000571759	0.011003	0.0246552	0.0219437
	11.4	0.00545916	0.00280576	0.00856434	0.00560746	-0.000348318	0.0111988	0.025855	0.022333
	11.6	0.00451295	0.00285491	0.00898689	0.00570563	-0.000871916	0.0113945	0.0260705	0.0227223
	11.8	0.00230165	0.00290406	0.00930735	0.00580378	0.000740393	0.0115903	0.0267647	0.0231114
	12	0.00316135	0.00295321	0.00738902	0.00590193	0.00166173	0.011786	0.0280313	0.0235005
	12.2	0.0023846	0.00300236	0.00917757	0.00600008	0.00147952	0.0119816	0.0299607	0.0238895
	12.4	0.00159756	0.0030515	0.0107687	0.00609821	0.000848098	0.0121773	0.0299757	0.0242784
	12.6	0.00376353	0.00310064	0.0089629	0.00619634	0.00147177	0.0123729	0.0307637	0.0246672
	12.8	0.00498491	0.00314978	0.00986275	0.00629446	0.00294501	0.0125686	0.0321203	0.0250559
	13	0.00493425	0.00319892	0.0111168	0.00639257	0.00391909	0.0127641	0.0307694	0.0254445
	13.2	0.00590428	0.00324805	0.00864947	0.00649068	0.00635461	0.0129597	0.0309978	0.025833
	13.4	0.00722458	0.00329718	0.00716294	0.00658878	0.00709063	0.0131552	0.0316941	0.0262215
	13.6	0.00723992	0.00334631	0.00748554	0.00668687	0.00653649	0.0133508	0.0319998	0.0266098
	13.8	0.00891794	0.00339544	0.00774097	0.00678496	0.00644068	0.0135462	0.0327968	0.0269981
	14	0.0103824	0.00344457	0.00690195	0.00688303	0.00684329	0.0137417	0.0343485	0.0273863
	14.2	0.00893624	0.00349369	0.0077273	0.0069811	0.0067892	0.0139371	0.0334994	0.0277744
	14.4	0.00924524	0.00354281	0.00845542	0.00707916	0.00710092	0.0141326	0.0333549	0.0281624
	14.6	0.0097707	0.00359193	0.00705312	0.00717722	0.00759021	0.014328	0.0334206	0.0285503
	14.8	0.00799492	0.00364104	0.00761779	0.00727527	0.00799503	0.0145233	0.0346184	0.0289382
	15	0.0074677	0.00369016	0.00793924	0.00737331	0.00917809	0.0147187	0.0348461	0.0293259
	15.2	0.00809207	0.00373927	0.00578114	0.00747134	0.00879694	0.014914	0.0342406	0.0297136
	15.4	0.00620939	0.00378837	0.0053812	0.00756937	0.00826397	0.0151093	0.0349442	0.0301011
	15.6	0.00348218	0.00383748	0.00567201	0.00766739	0.00716768	0.0153045	0.0340284	0.0304886
	15.8	0.00376161	0.00388658	0.0036879	0.0077654	0.00778758	0.0154998	0.0343816	0.030876
	16	0.00415839	0.00393568	0.00370325	0.0078634	0.00620036	0.015695	0.0353473	0.0312633
	16.2	0.0017126	0.00398478	0.00500076	0.0079614	0.0053816	0.0158902	0.034451	0.0316505
	16.4	0.00192944	0.00403388	0.00499622	0.00805939	0.00601536	0.0160854	0.0350722	0.0320377
	16.6	0.00376812	0.00408297	0.00411822	0.00815737	0.00608697	0.0162805	0.0364029	0.0324247
	16.8	0.00168397	0.00413206	0.00687628	0.00825534	0.00587552	0.0164756	0.0370205	0.0328117
	17	0.00243787	0.00418115	0.00689102	0.00835331	0.00631232	0.0166707	0.0370677	0.0331986
	17.2	0.00249789	0.00423024	0.00589086	0.00845127	0.00640703	0.0168658	0.0383896	0.0335853
	17.4	0.00123199	0.00427932	0.00755645	0.00854922	0.00566161	0.0170609	0.0384704	0.033972
	17.6	0.00216217	0.0043284	0.008538	0.00864717	0.0060452	0.0172559	0.039475	0.0343586
	17.8	0.00419881	0.00437748	0.00898052	0.00874511	0.0064768	0.0174509	0.0404771	0.0347452
	18	0.00343382	0.00442656	0.0111156	0.00884304	0.00597094	0.0176459	0.0407802	0.0351316
	18.2	0.00414585	0.00447563	0.0119365	0.00894096	0.00629862	0.0178408	0.0396926	0.0355179
	18.4	0.00654867	0.00452471	0.0117211	0.00903888	0.00708081	0.0180357	0.0401819	0.0359042
	18.6	0.00576989	0.00457377	0.0126337	0.00913679	0.00650434	0.0182306	0.0416239	0.0362904
	18.8	0.00468958	0.00462284	0.0134169	0.00923469	0.00808348	0.0184255	0.0418388	0.0366764
	19	0.00621147	0.00467191	0.0135154	0.00933259	0.00906192	0.0186204	0.0417329	0.0370624
	19.2	0.00660934	0.00472097	0.0143547	0.00943047	0.00900833	0.0188152	0.0432145	0.0374483
	19.4	0.00584185	0.00477003	0.0156052	0.00952835	0.00895519	0.01901	0.0437252	0.0378342
	19.6	0.00776865	0.00481909	0.0154657	0.00962623	0.0089694	0.0192048	0.0436516	0.0382199
	19.8	0.00945357	0.00486814	0.0142428	0.00972409	0.00968269	0.0193996	0.0453052	0.0386055
	20	0.00702852	0.00491719	0.0166866	0.00982195	0.00881709	0.0195943	0.0455545	0.0389911
	20.2	0.00696528	0.00496624	0.0163193	0.0099198	0.0104131	0.019789	0.0452752	0.0393766
	20.4	0.00765492	0.00501529	0.0165561	0.0100176	0.0115419	0.0199837	0.0472694	0.039762
	20.6	0.00614226	0.00506434	0.0175679	0.0101155	0.0108145	0.0201783	0.0477825	0.0401472
	20.8	0.00331008	0.00511338	0.0185288	0.0102133	0.0109452	0.020373	0.0478125	0.0405325
	21	0.00420772	0.00516242	0.0169567	0.0103111	0.0112407	0.0205676	0.0473032	0.0409176
	21.2	0.00144594	0.00521146	0.0173742	0.0104089	0.0104267	0.0207622	0.048067	0.0413026
	21.4	0.000355694	0.0052605	0.0179873	0.0105068	0.010816	0.0209567	0.0481113	0.0416876
	21.6	0.00220444	0.00530953	0.0174418	0.0106046	0.0119519	0.0211513	0.0492711	0.0420724
	21.8	0.00162087	0.00535856	0.0172048	0.0107023	0.0109272	0.0213458	0.0504935	0.0424572
	22	0.00102427	0.00540759	0.0179575	0.0108001	0.0101538	0.0215403	0.0513682	0.0428419
	22.2	0.00386502	0.00545661	0.0167253	0.0108979	0.0113402	0.0217347	0.0507942	0.0432265
	22.4	0.00427202	0.00550564	0.0173992	0.0109957	0.0122146	0.0219292	0.051727	0.043611
	22.6	0.00269226	0.00555466	0.0188847	0.0110934	0.0118684	0.0221236	0.0516921	0.0439954
	22.8	0.0050438	0.00560368	0.0190478	0.0111912	0.0133965	0.022318	0.0500063	0.0443798
	23	0.00625774	0.0056527	0.0193083	0.011289	0.0133902	0.0225124	0.0513668	0.044764
	23.2	0.00618197	0.00570171	0.0212094	0.0113867	0.0134142	0.0227067	0.0521219	0.0451482
	23.4	0.00680257	0.00575072	0.0205734	0.0114844	0.0137331	0.022901	0.0520141	0.0455322
	23.6	0.00870271	0.00579973	0.0200953	0.0115822	0.0141332	0.0230953	0.0539227	0.0459162
	23.8	0.00863808	0.00584874	0.0213965	0.0116799	0.0138545	0.0232896	0.0545933	0.0463001
	24	0.00824357	0.00589774	0.0220387	0.0117776	0.014939	0.0234838	0.0544809	0.046684
	24.2	0.0107487	0.00594674	0.019813	0.0118753	0.0158923	0.023678	0.0542684	0.0470677
	24.4	0.0102541	0.00599574	0.020304	0.011973	0.0152265	0.0238722	0.0545446	0.0474513
	24.6	0.0096367	0.00604474	0.021074	0.0120707	0.0139421	0.0240664	0.0542557	0.0478349
	24.8	0.0108499	0.00609374	0.0195809	0.0121684	0.0146229	0.0242606	0.0542957	0.0482184
	25	0.0112151	0.00614273	0.0199275	0.012266	0.0136048	0.0244547	0.0540461	0.0486017
	25.2	0.00916159	0.00619172	0.0203846	0.0123637	0.0137367	0.0246488	0.054816	0.048985
	25.4	0.0108996	0.00624071	0.0178511	0.0124614	0.0142495	0.0248429	0.0551844	0.0493682
	25.6	0.0126425	0.00628969	0.0176804	0.012559	0.0148429	0.0250369	0.0561388	0.0497514
	25.8	0.0112183	0.00633868	0.0180276	0.0126567	0.0143106	0.0252309	0.0570958	0.0501344
	26	0.0118948	0.00638766	0.0170372	0.0127543	0.0152012	0.025425	0.0569136	0.0505173
	26.2	0.0123884	0.00643663	0.0164282	0.012852	0.0155238	0.0256189	0.0568615	0.0509002
	26.4	0.00958951	0.00648561	0.0171158	0.0129496	0.0149364	0.0258129	0.056578	0.051283
	26.6	0.00910246	0.00653458	0.0168449	0.0130472	0.0156424	0.0260068	0.0558449	0.0516657
	26.8	0.0101738	0.00658355	0.0166867	0.0131448	0.0168554	0.0262007	0.0571423	0.0520483
	27	0.00687397	0.00663252	0.0177235	0.0132424	0.0167791	0.0263946	0.0593957	0.0524308
	27.2	0.00609074	0.00668149	0.0176283	0.01334	0.0175492	0.0265885	0.0599354	0.0528132
	27.4	0.00524313	0.00673045	0.0159016	0.0134376	0.0180958	0.0267823	0.0616207	0.0531956
	27.6	0.00425327	0.00677941	0.0158839	0.0135352	0.0175301	0.0269761	0.0638019	0.0535778
	27.8	0.00349643	0.00682837	0.0160524	0.0136328	0.0174771	0.0271699	0.0627519	0.05396
	28	0.00472512	0.00687733	0.014284	0.0137303	0.0193377	0.0273637	0.0636832	0.0543421
	28.2	0.00438966	0.00692628	0.0146874	0.0138279	0.0183187	0.0275574	0.0633068	0.0547241
	28.4	0.00337557	0.00697523	0.0163327	0.0139254	0.0172751	0.0277511	0.0627395	0.055106
	28.6	0.00439621	0.00702418	0.0162744	0.014023	0.0178154	0.0279448	0.0619347	0.0554878
	28.8	0.00401653	0.00707313	0.014824	0.0141205	0.0190349	0.0281385	0.0614412	0.0558695
	29	0.00203199	0.00712208	0.0152464	0.0142181	0.0186541	0.0283321	0.0610732	0.0562512
	29.2	0.00321551	0.00717102	0.0142172	0.0143156	0.020444	0.0285257	0.0612376	0.0566327
	29.4	0.00477875	0.00721996	0.013881	0.0144131	0.0202588	0.0287193	0.0620721	0.0570142
	29.6	0.00310042	0.00726889	0.0149221	0.0145106	0.0201942	0.0289129	0.0617274	0.0573956
	29.8	0.00353888	0.00731783	0.0145402	0.0146081	0.0201371	0.0291064	0.0617543	0.0577769
	30	0.00448639	0.00736676	0.01204	0.0147056	0.019467	0.0292999	0.0620976	0.0581581
	30.2	0.00357716	0.00741569	0.0122044	0.0148031	0.0190171	0.0294934	0.0628959	0.0585393
	30.4	0.00399688	0.00746462	0.0116937	0.0149006	0.0199433	0.0296869	0.062582	0.0589203
	30.6	0.0053648	0.00751355	0.00997132	0.014998	0.0217597	0.0298803	0.0639951	0.0593013
	30.8	0.00480881	0.00756247	0.00928828	0.0150955	0.021253	0.0300738	0.0651429	0.0596822
	31	0.00408306	0.00761139	0.00912368	0.015193	0.0203086	0.0302672	0.0654985	0.0600629
	31.2	0.00559992	0.00766031	0.0069077	0.0152904	0.020293	0.0304605	0.0674883	0.0604436
	31.4	0.00530654	0.00770922	0.00753036	0.0153879	0.0193448	0.0306539	0.0689284	0.0608243
	31.6	0.00595589	0.00775814	0.00981026	0.0154853	0.0189677	0.0308472	0.0684706	0.0612048
	31.8	0.0064002	0.00780705	0.0102413	0.0155827	0.0193047	0.0310405	0.0681584	0.0615852
	32	0.00713265	0.00785596	0.0117166	0.0156802	0.0199942	0.0312338	0.0695992	0.0619656
	32.2	0.00512129	0.00790486	0.0143735	0.0157776	0.018314	0.031427	0.0694806	0.0623459
	32.4	0.00624737	0.00795377	0.0145467	0.015875	0.0186209	0.0316203	0.0699031	0.062726
	32.6	0.00615947	0.00800267	0.0133288	0.0159724	0.0197791	0.0318135	0.0710148	0.0631061
	32.8	0.00458593	0.00805157	0.015243	0.0160698	0.0205062	0.0320067	0.0712717	0.0634862
	33	0.0050385	0.00810046	0.0168853	0.0161672	0.0207834	0.0321998	0.0712109	0.0638661
	33.2	0.00725784	0.00814936	0.0178033	0.0162645	0.0213787	0.0323929	0.0720515	0.0642459
	33.4	0.00650002	0.00819825	0.0195926	0.0163619	0.0200752	0.0325861	0.0721924	0.0646257
	33.6	0.00598991	0.00824714	0.0182316	0.0164593	0.0206218	0.0327791	0.07139	0.0650053
	33.8	0.00802272	0.00829602	0.018636	0.0165566	0.0215666	0.0329722	0.072349	0.0653849
	34	0.00717015	0.00834491	0.0181327	0.016654	0.0212515	0.0331652	0.0732003	0.0657644
	34.2	0.00655726	0.00839379	0.0194903	0.0167513	0.022148	0.0333582	0.0727289	0.0661438
	34.4	0.007607	0.00844267	0.0185935	0.0168487	0.0238439	0.0335512	0.0724293	0.0665232
	34.6	0.00764021	0.00849155	0.0183168	0.016946	0.0241978	0.0337442	0.07352	0.0669024
	34.8	0.00681923	0.00854042	0.0178406	0.0170433	0.0229297	0.0339371	0.0729151	0.0672815
	35	0.00912835	0.0085893	0.0175684	0.0171406	0.0227721	0.03413	0.0738572	0.0676606
	35.2	0.0090328	0.00863817	0.0181107	0.0172379	0.0226686	0.0343229	0.0755861	0.0680396
	35.4	0.0074987	0.00868703	0.020249	0.0173352	0.0214054	0.0345158	0.0734516	0.0684185
	35.6	0.00792717	0.0087359	0.0203035	0.0174325	0.0218772	0.0347086	0.0733113	0.0687973
	35.8	0.00820712	0.00878476	0.0193055	0.0175298	0.0216019	0.0349015	0.0757719	0.069176
	36	0.00676665	0.00883362	0.0206073	0.0176271	0.0211379	0.0350943	0.0766531	0.0695547
	36.2	0.00624518	0.00888248	0.0197532	0.0177244	0.022235	0.035287	0.0774458	0.0699332
	36.4	0.00710513	0.00893134	0.0182935	0.0178216	0.0234159	0.0354798	0.0784325	0.0703117
	36.6	0.00534991	0.00898019	0.0182235	0.0179189	0.0235708	0.0356725	0.0793588	0.0706901
	36.8	0.00481838	0.00902904	0.0192101	0.0180161	0.0248457	0.0358652	0.0782232	0.0710684
	37	0.00677539	0.00907789	0.0183977	0.0181134	0.025365	0.0360579	0.0787196	0.0714466
	37.2	0.00590168	0.00912674	0.0202743	0.0182106	0.0246086	0.0362505	0.0794075	0.0718247
	37.4	0.00444656	0.00917558	0.021554	0.0183078	0.0263201	0.0364431	0.079188	0.0722027
	37.6	0.00524941	0.00922442	0.0202623	0.018405	0.0280953	0.0366357	0.0804851	0.0725807
	37.8	0.00512782	0.00927326	0.0215255	0.0185023	0.0278608	0.0368283	0.0819412	0.0729586
	38	0.00487305	0.0093221	0.0232585	0.0185995	0.0279644	0.0370209	0.0823834	0.0733363
	38.2	0.00725869	0.00937093	0.0230215	0.0186967	0.0296393	0.0372134	0.0824997	0.073714
	38.4	0.00782131	0.00941976	0.0231472	0.0187939	0.0307844	0.0374059	0.0836812	0.0740916
	38.6	0.0087116	0.00946859	0.0245365	0.018891	0.0308019	0.0375984	0.0846652	0.0744692
	38.8	0.0103715	0.00951742	0.0243939	0.0189882	0.0305068	0.0377909	0.0846867	0.0748466
	39	0.0110113	0.00956624	0.0243713	0.0190854	0.0300563	0.0379833	0.0863714	0.075224
	39.2	0.00972425	0.00961507	0.02556	0.0191825	0.0298891	0.0381757	0.0866907	0.0756012
	39.4	0.0108185	0.00966389	0.0257757	0.0192797	0.0303411	0.0383681	0.0857789	0.0759784
	39.6	0.0137357	0.0097127	0.0265208	0.0193769	0.0302553	0.0385604	0.0886362	0.0763555
	39.8	0.0138247	0.00976152	0.0280642	0.019474	0.0297483	0.0387528	0.0892469	0.0767325
	40	0.0136742	0.00981033	0.0290389	0.0195711	0.0305092	0.0389451	0.0884045	0.0771095
	40.2	0.0136495	0.00985914	0.0271307	0.0196683	0.03203	0.0391374	0.0893426	0.0774863
	40.4	0.0125797	0.00990795	0.0266566	0.0197654	0.0310331	0.0393296	0.0893636	0.0778631
	40.6	0.0111754	0.00995676	0.0252549	0.0198625	0.0320756	0.0395219	0.0880718	0.0782397
	40.8	0.0110166	0.0100056	0.0239895	0.0199596	0.033174	0.0397141	0.0880882	0.0786163
	41	0.0120777	0.0100544	0.0242725	0.0200567	0.0330821	0.0399063	0.088143	0.0789928
	41.2	0.0106946	0.0101032	0.024744	0.0201538	0.0324459	0.0400985	0.0889148	0.0793692
	41.4	0.0114599	0.010152	0.0228806	0.0202509	0.0340386	0.0402906	0.0899234	0.0797456
	41.6	0.0117337	0.0102007	0.0228226	0.0203479	0.033534	0.0404827	0.0913531	0.0801218
	41.8	0.00982775	0.0102495	0.0229728	0.020445	0.0327106	0.0406748	0.0922953	0.080498
	42	0.00979933	0.0102983	0.0232551	0.0205421	0.032971	0.0408669	0.0920228	0.0808741
	42.2	0.0106259	0.0103471	0.0217983	0.0206391	0.0345695	0.0410589	0.0922916	0.08125
	42.4	0.00891609	0.0103959	0.023601	0.0207362	0.0350716	0.041251	0.0938615	0.081626
	42.6	0.00951932	0.0104447	0.0238704	0.0208332	0.0358339	0.041443	0.0945716	0.0820018
	42.8	0.0106078	0.0104935	0.0227595	0.0209302	0.0366357	0.0416349	0.0967241	0.0823775
	43	0.00828974	0.0105422	0.0245998	0.0210273	0.036907	0.0418269	0.0979966	0.0827532
	43.2	0.00872119	0.010591	0.0258903	0.0211243	0.0374522	0.0420188	0.0971738	0.0831287
	43.4	0.0109497	0.0106398	0.0267966	0.0212213	0.0378773	0.0422107	0.0984083	0.0835042
	43.6	0.0116403	0.0106886	0.0292931	0.0213183	0.0365923	0.0424026	0.0994583	0.0838796
	43.8	0.0101066	0.0107373	0.0298417	0.0214153	0.0366325	0.0425945	0.0977561	0.0842549
	44	0.0109254	0.0107861	0.028792	0.0215123	0.0381761	0.0427863	0.0972516	0.0846301
	44.2	0.0107091	0.0108348	0.0280538	0.0216093	0.038208	0.0429781	0.0970462	0.0850053
	44.4	0.0103054	0.0108836	0.0292999	0.0217062	0.0373328	0.0431699	0.0968951	0.0853803
	44.6	0.0114715	0.0109324	0.0290515	0.0218032	0.0384529	0.0433617	0.0958612	0.0857553
	44.8	0.0126245	0.0109811	0.0274633	0.0219002	0.0384118	0.0435534	0.0975464	0.0861302
	45	0.012197	0.0110299	0.028098	0.0219971	0.0373982	0.0437451	0.0959839	0.086505
	45.2	0.0135782	0.0110786	0.0266335	0.0220941	0.036906	0.0439368	0.0963057	0.0868797
	45.4	0.0145299	0.0111274	0.0267776	0.022191	0.0371065	0.0441285	0.0961856	0.0872543
	45.6	0.0128481	0.0111761	0.0282348	0.0222879	0.0367346	0.0443201	0.0966404	0.0876289
	45.8	0.0118694	0.0112249	0.0261311	0.0223848	0.0369669	0.0445117	0.0970159	0.0880033
	46	0.0126031	0.0112736	0.0257314	0.0224818	0.038248	0.0447033	0.0968781	0.0883777
	46.2	0.0122316	0.0113223	0.0265638	0.0225787	0.0397322	0.0448949	0.0981367	0.088752
	46.4	0.0117864	0.0113711	0.0262786	0.0226756	0.0403963	0.0450864	0.0986742	0.0891262
	46.6	0.011813	0.0114198	0.0252886	0.0227725	0.0419059	0.0452779	0.100122	0.0895003
	46.8	0.0102747	0.0114685	0.0258027	0.0228694	0.0423406	0.0454694	0.102992	0.0898744
	47	0.00875734	0.0115173	0.0274176	0.0229662	0.0426066	0.0456609	0.102392	0.0902483
	47.2	0.0110504	0.011566	0.0251661	0.0230631	0.0428709	0.0458524	0.102618	0.0906222
	47.4	0.0106812	0.0116147	0.0259843	0.02316	0.0422723	0.0460438	0.103802	0.090996
	47.6	0.00880049	0.0116634	0.0270559	0.0232568	0.042366	0.0462352	0.101952	0.0913697
	47.8	0.00894658	0.0117122	0.0261904	0.0233537	0.0425767	0.0464266	0.101937	0.0917433
	48	0.0102554	0.0117609	0.0268127	0.0234505	0.0432714	0.0466179	0.103593	0.0921168
	48.2	0.0101652	0.0118096	0.0288546	0.0235474	0.0418732	0.0468092	0.104237	0.0924903
	48.4	0.0113367	0.0118583	0.0287781	0.0236442	0.0417604	0.0470005	0.105647	0.0928636
	48.6	0.013102	0.011907	0.0272076	0.023741	0.0419744	0.0471918	0.105187	0.0932369
	48.8	0.0124877	0.0119557	0.0261107	0.0238378	0.041394	0.0473831	0.106425	0.0936101
	49	0.0124884	0.0120044	0.0265003	0.0239347	0.0413926	0.0475743	0.105729	0.0939832
	49.2	0.0151072	0.0120531	0.0262917	0.0240315	0.0419729	0.0477655	0.107263	0.0943562
	49.4	0.0136021	0.0121018	0.0286414	0.0241282	0.0407005	0.0479567	0.107861	0.0947292
	49.6	0.014574	0.0121505	0.0296464	0.024225	0.0408204	0.0481479	0.107504	0.095102
	49.8	0.0161351	0.0121992	0.027652	0.0243218	0.0418717	0.048339	0.10758	0.0954748
	50	0.0161839	0.0122479	0.0273347	0.0244186	0.0417278	0.0485301	0.108456	0.0958475
	50.2	0.0145227	0.0122966	0.0276659	0.0245154	0.041518	0.0487212	0.108458	0.0962201
	50.4	0.0147476	0.0123453	0.0263242	0.0246121	0.0422093	0.0489123	0.109118	0.0965926
	50.6	0.0127913	0.012394	0.0272058	0.0247089	0.0420233	0.0491033	0.11025	0.096965
	50.8	0.0114185	0.0124427	0.0292445	0.0248056	0.0410983	0.0492943	0.108794	0.0973374
	51	0.0116177	0.0124913	0.0288363	0.0249023	0.0409834	0.0494853	0.106518	0.0977097
	51.2	0.0120632	0.01254	0.0276358	0.0249991	0.0417683	0.0496763	0.107214	0.0980818
	51.4	0.0100036	0.0125887	0.0296685	0.0250958	0.0415754	0.0498673	0.106174	0.0984539
	51.6	0.00970508	0.0126374	0.0292326	0.0251925	0.0427806	0.0500582	0.105964	0.0988259
	51.8	0.0118518	0.012686	0.0293448	0.0252892	0.0423319	0.0502491	0.107398	0.0991979
	52	0.0109851	0.0127347	0.0315143	0.0253859	0.041967	0.05044	0.107361	0.0995697
	52.2	0.0108047	0.0127834	0.0306755	0.0254826	0.0411224	0.0506308	0.107317	0.0999415
	52.4	0.0134218	0.012832	0.0293661	0.0255793	0.042291	0.0508216	0.108182	0.100313
	52.6	0.0126459	0.0128807	0.030767	0.025676	0.0427829	0.0510124	0.109414	0.100685
	52.8	0.0129808	0.0129294	0.0312024	0.0257726	0.0434519	0.0512032	0.111446	0.101056
	53	0.0148527	0.012978	0.0306368	0.0258693	0.0448605	0.051394	0.113746	0.101428
	53.2	0.0147301	0.0130267	0.0330422	0.025966	0.0439082	0.0515847	0.11608	0.101799
	53.4	0.0137978	0.0130753	0.0347134	0.0260626	0.0433225	0.0517754	0.116272	0.10217
	53.6	0.0167075	0.013124	0.0343582	0.0261593	0.0446452	0.0519661	0.116737	0.102541
	53.8	0.0158939	0.0131726	0.0340762	0.0262559	0.0448062	0.0521568	0.117644	0.102913
	54	0.0142772	0.0132213	0.0345268	0.0263525	0.0450015	0.0523474	0.118359	0.103284
	54.2	0.0144678	0.0132699	0.0343417	0.0264492	0.0459384	0.052538	0.118418	0.103654
	54.4	0.0145901	0.0133186	0.0341451	0.0265458	0.0469138	0.0527286	0.119799	0.104025
	54.6	0.0129899	0.0133672	0.0361522	0.0266424	0.0463622	0.0529192	0.119346	0.104396
	54.8	0.0138147	0.0134158	0.0362402	0.026739	0.0476234	0.0531097	0.118729	0.104767
	55	0.0137273	0.0134645	0.0347535	0.0268356	0.0493048	0.0533002	0.120129	0.105137
	55.2	0.0123029	0.0135131	0.0347974	0.0269322	0.050074	0.0534907	0.121348	0.105508
	55.4	0.0111287	0.0135617	0.0343354	0.0270287	0.0493786	0.0536812	0.121437	0.105878
	55.6	0.0108407	0.0136104	0.0328667	0.0271253	0.0490948	0.0538716	0.121576	0.106249
	55.8	0.0101495	0.013659	0.0341026	0.0272219	0.0483421	0.0540621	0.120575	0.106619
	56	0.0102083	0.0137076	0.0337487	0.0273184	0.0481446	0.0542525	0.120405	0.106989
	56.2	0.011898	0.0137562	0.0317244	0.027415	0.049389	0.0544428	0.122365	0.107359
	56.4	0.0107486	0.0138048	0.0315978	0.0275115	0.0505358	0.0546332	0.123338	0.107729
	56.6	0.0099895	0.0138535	0.0325973	0.0276081	0.051386	0.0548235	0.12388	0.108099
	56.8	0.012524	0.0139021	0.0308569	0.0277046	0.0530482	0.0550138	0.124803	0.108469
	57	0.0127573	0.0139507	0.0308204	0.0278011	0.0534409	0.0552041	0.125679	0.108838
	57.2	0.0110673	0.0139993	0.0331883	0.0278976	0.0522712	0.0553944	0.125624	0.109208
	57.4	0.0128486	0.0140479	0.0325156	0.0279941	0.0521091	0.0555846	0.124053	0.109578
	57.6	0.0134527	0.0140965	0.0325653	0.0280906	0.0509557	0.0557748	0.12356	0.109947
	57.8	0.013362	0.0141451	0.0346425	0.0281871	0.0499874	0.055965	0.122737	0.110317
	58	0.0152876	0.0141937	0.0348671	0.0282836	0.0510135	0.0561551	0.121684	0.110686
	58.2	0.0165334	0.0142423	0.0343729	0.0283801	0.0511863	0.0563453	0.122705	0.111055
	58.4	0.0159862	0.0142909	0.0369651	0.0284765	0.0511107	0.0565354	0.123105	0.111424
	58.6	0.0172737	0.0143395	0.0377735	0.028573	0.0514269	0.0567255	0.123068	0.111793
	58.8	0.0187515	0.0143881	0.0365248	0.0286695	0.0518482	0.0569155	0.123776	0.112162
	59	0.0171096	0.0144366	0.0363523	0.0287659	0.0515116	0.0571056	0.125628	0.112531
	59.2	0.0145269	0.0144852	0.0376377	0.0288624	0.0502736	0.0572956	0.125756	0.1129
	59.4	0.0154615	0.0145338	0.0359525	0.0289588	0.0499262	0.0574856	0.127147	0.113269
	59.6	0.0150988	0.0145824	0.0366954	0.0290552	0.049578	0.0576756	0.127833	0.113638
	59.8	0.0151792	0.014631	0.0379745	0.0291516	0.0495614	0.0578655	0.128455	0.114006
	60	0.0169545	0.0146795	0.0362944	0.0292481	0.0509904	0.0580554	0.130377	0.114375
	60.2	0.0158224	0.0147281	0.0347697	0.0293445	0.0530098	0.0582453	0.131999	0.114743
	60.4	0.0138975	0.0147767	0.0342707	0.0294409	0.0533612	0.0584352	0.132522	0.115111
	60.6	0.015515	0.0148252	0.0335107	0.0295373	0.0549758	0.0586251	0.132297	0.11548
	60.8	0.016017	0.0148738	0.0309768	0.0296336	0.0551379	0.0588149	0.133939	0.115848
	61	0.0141377	0.0149224	0.0312546	0.02973	0.0528387	0.0590047	0.133467	0.116216
	61.2	0.0139095	0.0149709	0.0308281	0.0298264	0.052366	0.0591945	0.133182	0.116584
	61.4	0.014428	0.0150195	0.029794	0.0299228	0.0518866	0.0593842	0.133081	0.116952
	61.6	0.0118476	0.015068	0.031415	0.0300191	0.0512501	0.059574	0.133558	0.11732
	61.8	0.0125075	0.0151166	0.0322523	0.0301155	0.0519302	0.0597637	0.132768	0.117687
	62	0.0127353	0.0151651	0.031579	0.0302118	0.0523867	0.0599534	0.132168	0.118055
	62.2	0.0110141	0.0152137	0.0332452	0.0303081	0.0522346	0.060143	0.133413	0.118423
	62.4	0.0102772	0.0152622	0.03505	0.0304045	0.0536834	0.0603327	0.132118	0.11879
	62.6	0.0118313	0.0153108	0.0328017	0.0305008	0.0539933	0.0605223	0.13287	0.119157
	62.8	0.0119235	0.0153593	0.0325828	0.0305971	0.0530681	0.0607119	0.133119	0.119525
	63	0.0103728	0.0154079	0.0335097	0.0306934	0.0529929	0.0609014	0.132851	0.119892
	63.2	0.0114448	0.0154564	0.0348859	0.0307897	0.0528958	0.061091	0.132343	0.120259
	63.4	0.0137075	0.0155049	0.034771	0.030886	0.0522967	0.0612805	0.13311	0.120626
	63.6	0.0123006	0.0155535	0.0366293	0.0309823	0.0517447	0.06147	0.132536	0.120993
	63.8	0.0144498	0.015602	0.0360132	0.0310786	0.0532983	0.0616595	0.132462	0.12136
	64	0.0153049	0.0156505	0.0343776	0.0311748	0.0547361	0.0618489	0.13269	0.121727
	64.2	0.0141943	0.015699	0.0332259	0.0312711	0.0544673	0.0620383	0.13167	0.122094
	64.4	0.0152283	0.0157476	0.0326991	0.0313673	0.0540756	0.0622277	0.131453	0.12246
	64.6	0.0161103	0.0157961	0.0311621	0.0314636	0.053953	0.0624171	0.131289	0.122827
	64.8	0.0144375	0.0158446	0.0312977	0.0315598	0.0533371	0.0626065	0.131826	0.123193
	65	0.0129257	0.0158931	0.0322303	0.0316561	0.0538641	0.0627958	0.130047	0.12356
	65.2	0.0137528	0.0159416	0.0309893	0.0317523	0.0546506	0.0629851	0.130496	0.123926
	65.4	0.0130333	0.0159901	0.0318297	0.0318485	0.0543793	0.0631744	0.13183	0.124292
	65.6	0.0101851	0.0160386	0.0321527	0.0319447	0.0535981	0.0633637	0.131492	0.124659
	65.8	0.0101116	0.0160871	0.0298372	0.0320409	0.0533664	0.0635529	0.132221	0.125025
	66	0.00987843	0.0161356	0.0296797	0.0321371	0.0524011	0.0637421	0.134021	0.125391
	66.2	0.00909681	0.0161841	0.0313389	0.0322333	0.0537643	0.0639313	0.134828	0.125757
	66.4	0.00980816	0.0162326	0.0290075	0.0323295	0.0545847	0.0641205	0.135425	0.126122
	66.6	0.0104034	0.0162811	0.0287373	0.0324257	0.0542961	0.0643096	0.136575	0.126488
	66.8	0.009675	0.0163296	0.0299908	0.0325219	0.0527777	0.0644987	0.13643	0.126854
	67	0.0106977	0.0163781	0.0298903	0.032618	0.0528128	0.0646878	0.136187	0.127219
	67.2	0.0117467	0.0164266	0.0295272	0.0327142	0.0530508	0.0648769	0.137609	0.127585
	67.4	0.011195	0.0164751	0.0308806	0.0328103	0.0527406	0.0650659	0.137838	0.12795
	67.6	0.0113121	0.0165236	0.031177	0.0329065	0.053326	0.0652549	0.137573	0.128316
	67.8	0.0135477	0.0165721	0.0305024	0.0330026	0.0549756	0.0654439	0.138803	0.128681
	68	0.0128421	0.0166205	0.0316926	0.0330987	0.0549857	0.0656329	0.139358	0.129046
	68.2	0.0126069	0.016669	0.0313527	0.0331948	0.0553555	0.0658219	0.13881	0.129411
	68.4	0.0144735	0.0167175	0.0334812	0.033291	0.0570895	0.0660108	0.140556	0.129776
	68.6	0.0134634	0.016766	0.0350038	0.0333871	0.0586562	0.0661997	0.141764	0.130141
	68.8	0.0124505	0.0168144	0.0361392	0.0334832	0.0601902	0.0663886	0.14086	0.130506
	69	0.0137724	0.0168629	0.0355878	0.0335793	0.0618678	0.0665774	0.141351	0.130871
	69.2	0.0154964	0.0169114	0.0351671	0.0336753	0.0622322	0.0667663	0.143186	0.131235
	69.4	0.0137499	0.0169598	0.0352721	0.0337714	0.0615264	0.0669551	0.142968	0.1316
	69.6	0.0130402	0.0170083	0.0340537	0.0338675	0.0611274	0.0671439	0.143159	0.131964
	69.8	0.0145761	0.0170567	0.0336108	0.0339635	0.0620473	0.0673326	0.145481	0.132329
	70	0.0142265	0.0171052	0.0352272	0.0340596	0.0624716	0.0675214	0.146024	0.132693
	70.2	0.014378	0.0171536	0.0346492	0.0341557	0.0639466	0.0677101	0.145868	0.133058
	70.4	0.0144929	0.0172021	0.0339598	0.0342517	0.0633998	0.0678988	0.147698	0.133422
	70.6	0.0123464	0.0172505	0.0361225	0.0343477	0.0615981	0.0680875	0.147266	0.133786
	70.8	0.011855	0.017299	0.034827	0.0344438	0.0607875	0.0682761	0.146693	0.13415
	71	0.0127285	0.0173474	0.0344739	0.0345398	0.0615502	0.0684647	0.147316	0.134514
	71.2	0.011326	0.0173959	0.0350165	0.0346358	0.0615725	0.0686533	0.148519	0.134878
	71.4	0.0106297	0.0174443	0.0354969	0.0347318	0.0607906	0.0688419	0.148097	0.135241
	71.6	0.0116527	0.0174927	0.0350677	0.0348278	0.0608633	0.0690304	0.148851	0.135605
	71.8	0.0107056	0.0175412	0.0369971	0.0349238	0.0603141	0.069219	0.150409	0.135969
	72	0.0086878	0.0175896	0.0395894	0.0350198	0.0609417	0.0694075	0.151722	0.136332
	72.2	0.00986924	0.017638	0.0390541	0.0351157	0.0622546	0.069596	0.152217	0.136696
	72.4	0.0116968	0.0176865	0.0404108	0.0352117	0.0636932	0.0697844	0.153456	0.137059
	72.6	0.0105831	0.0177349	0.0401085	0.0353077	0.0646735	0.0699728	0.153276	0.137422
	72.8	0.0122026	0.0177833	0.0394776	0.0354036	0.0660819	0.0701613	0.152715	0.137785
	73	0.0131257	0.0178317	0.039938	0.0354996	0.0673735	0.0703496	0.153598	0.138149
	73.2	0.014365	0.0178801	0.0409331	0.0355955	0.0672202	0.070538	0.153013	0.138512
	73.4	0.013586	0.0179286	0.0402939	0.0356915	0.0675774	0.0707263	0.152353	0.138875
	73.6	0.0161844	0.017977	0.0399517	0.0357874	0.0682704	0.0709147	0.154326	0.139237
	73.8	0.0161047	0.0180254	0.0410801	0.0358833	0.0688129	0.0711029	0.154133	0.1396
	74	0.0173052	0.0180738	0.0402064	0.0359792	0.0690484	0.0712912	0.153329	0.139963
	74.2	0.0198531	0.0181222	0.0395966	0.0360751	0.069389	0.0714795	0.154215	0.140325
	74.4	0.0201067	0.0181706	0.0410032	0.036171	0.0681138	0.0716677	0.15492	0.140688
	74.6	0.0192982	0.018219	0.0408968	0.0362669	0.0679013	0.0718559	0.153758	0.14105
	74.8	0.0203083	0.0182674	0.0389175	0.0363628	0.0693415	0.072044	0.154215	0.141413
	75	0.019979	0.0183158	0.0393953	0.0364587	0.0687883	0.0722322	0.15486	0.141775
	75.2	0.0192668	0.0183642	0.0389415	0.0365545	0.0681939	0.0724203	0.154611	0.142137
	75.4	0.0177219	0.0184126	0.0382459	0.0366504	0.0674173	0.0726084	0.154229	0.142499
	75.6	0.0173994	0.018461	0.039972	0.0367463	0.0668134	0.0727965	0.155976	0.142861
	75.8	0.0141907	0.0185094	0.0414066	0.0368421	0.066581	0.0729846	0.156901	0.143223
	76	0.0134712	0.0185577	0.0404897	0.036938	0.068464	0.0731726	0.157374	0.143585
	76.2	0.0142947	0.0186061	0.0383672	0.0370338	0.0687276	0.0733606	0.158657	0.143947
	76.4	0.0127269	0.0186545	0.0398272	0.0371296	0.0683712	0.0735486	0.158879	0.144309
	76.6	0.0104339	0.0187029	0.0409317	0.0372254	0.0688457	0.0737366	0.158089	0.14467
	76.8	0.0113261	0.0187512	0.0413749	0.0373212	0.0703077	0.0739245	0.158962	0.145032
	77	0.0105174	0.0187996	0.0434825	0.0374171	0.0709944	0.0741124	0.159163	0.145393
	77.2	0.0108418	0.018848	0.043475	0.0375129	0.0711155	0.0743003	0.15919	0.145755
	77.4	0.010774	0.0188964	0.0434439	0.0376086	0.0718837	0.0744882	0.160855	0.146116
	77.6	0.0122958	0.0189447	0.0454333	0.0377044	0.0710166	0.074676	0.161989	0.146477
	77.8	0.0113248	0.0189931	0.0472883	0.0378002	0.0706643	0.0748638	0.160902	0.146839
	78	0.014231	0.0190414	0.0470917	0.037896	0.0706035	0.0750516	0.160844	0.1472
	78.2	0.014918	0.0190898	0.0483475	0.0379917	0.0694909	0.0752394	0.161953	0.147561
	78.4	0.0141528	0.0191382	0.0491405	0.0380875	0.0678371	0.0754272	0.162015	0.147921
	78.6	0.0148099	0.0191865	0.0478196	0.0381832	0.0688732	0.0756149	0.162864	0.148282
	78.8	0.0158805	0.0192349	0.0484661	0.038279	0.0683186	0.0758026	0.163806	0.148643
	79	0.014333	0.0192832	0.0487825	0.0383747	0.0675369	0.0759903	0.163722	0.149004
	79.2	0.0143039	0.0193316	0.0479001	0.0384704	0.0682519	0.0761779	0.163211	0.149364
	79.4	0.0134537	0.0193799	0.0474321	0.0385662	0.0684539	0.0763656	0.164081	0.149725
	79.6	0.0122086	0.0194282	0.0467954	0.0386619	0.0679503	0.0765532	0.164835	0.150085
	79.8	0.0120158	0.0194766	0.0438702	0.0387576	0.0690821	0.0767408	0.163979	0.150445
	80	0.0133672	0.0195249	0.0420036	0.0388533	0.0693969	0.0769283	0.165388	0.150806
	80.2	0.0139149	0.0195732	0.042838	0.038949	0.0690752	0.0771159	0.167117	0.151166
	80.4	0.0141525	0.0196216	0.042963	0.0390447	0.0701654	0.0773034	0.165788	0.151526
	80.6	0.0146912	0.0196699	0.0419697	0.0391403	0.0716867	0.0774909	0.165601	0.151886
	80.8	0.0140078	0.0197182	0.0417091	0.039236	0.0725676	0.0776783	0.167081	0.152246
	81	0.0143381	0.0197666	0.041436	0.0393317	0.0732748	0.0778658	0.166505	0.152606
	81.2	0.0154822	0.0198149	0.0402141	0.0394273	0.0728997	0.0780532	0.167577	0.152965
	81.4	0.0154706	0.0198632	0.0417912	0.039523	0.0720756	0.0782406	0.168769	0.153325
	81.6	0.0158657	0.0199115	0.0439149	0.0396186	0.072116	0.078428	0.168162	0.153685
	81.8	0.0154926	0.0199598	0.0422821	0.0397143	0.0724649	0.0786153	0.168462	0.154044
	82	0.0165724	0.0200081	0.0420965	0.0398099	0.0726267	0.0788027	0.168472	0.154404
	82.2	0.0151711	0.0200565	0.0436444	0.0399055	0.0716555	0.07899	0.169056	0.154763
	82.4	0.0145559	0.0201048	0.0435084	0.0400011	0.0717501	0.0791772	0.168286	0.155122
	82.6	0.0148693	0.0201531	0.0430126	0.0400967	0.0727832	0.0793645	0.169273	0.155481
	82.8	0.0140613	0.0202014	0.0443236	0.0401923	0.0721367	0.0795517	0.168884	0.155841
	83	0.0142087	0.0202497	0.0426508	0.0402879	0.0736841	0.079739	0.168297	0.1562
	83.2	0.0153208	0.020298	0.0426728	0.0403835	0.0751529	0.0799261	0.168762	0.156559
	83.4	0.0149527	0.0203463	0.0432009	0.0404791	0.0749865	0.0801133	0.169467	0.156917
	83.6	0.0143111	0.0203946	0.0425707	0.0405747	0.0741495	0.0803004	0.168302	0.157276
	83.8	0.0165191	0.0204429	0.0426963	0.0406702	0.0748832	0.0804876	0.167756	0.157635
	84	0.0157059	0.0204911	0.0443282	0.0407658	0.0752914	0.0806747	0.169181	0.157993
	84.2	0.016015	0.0205394	0.04534	0.0408613	0.0772116	0.0808617	0.168665	0.158352
	84.4	0.0157982	0.0205877	0.0433318	0.0409569	0.0781248	0.0810488	0.168445	0.15871
	84.6	0.0160442	0.020636	0.0431301	0.0410524	0.0781538	0.0812358	0.169996	0.159069
	84.8	0.0148213	0.0206843	0.0434636	0.0411479	0.0774462	0.0814228	0.170276	0.159427
	85	0.0172385	0.0207325	0.0419328	0.0412435	0.0781452	0.0816098	0.171037	0.159785
	85.2	0.0172283	0.0207808	0.0426254	0.041339	0.0775016	0.0817967	0.172208	0.160143
	85.4	0.0157382	0.0208291	0.0443741	0.0414345	0.0780103	0.0819837	0.171525	0.160502
	85.6	0.0164788	0.0208774	0.0444625	0.04153	0.0799723	0.0821706	0.172218	0.160859
	85.8	0.0169921	0.0209256	0.043412	0.0416255	0.0804027	0.0823575	0.174163	0.161217
	86	0.0166232	0.0209739	0.0461681	0.041721	0.0795697	0.0825443	0.173757	0.161575
	86.2	0.0161001	0.0210222	0.0462227	0.0418164	0.0792024	0.0827312	0.174535	0.161933
	86.4	0.018138	0.0210704	0.0454914	0.0419119	0.0790971	0.082918	0.174596	0.162291
	86.6	0.0179194	0.0211187	0.0459771	0.0420074	0.079628	0.0831048	0.176208	0.162648
	86.8	0.01896	0.0211669	0.0466429	0.0421028	0.0798093	0.0832915	0.176537	0.163006
	87	0.0222755	0.0212152	0.0465949	0.0421983	0.0818962	0.0834783	0.177323	0.163363
	87.2	0.021889	0.0212634	0.0498394	0.0422937	0.0816529	0.083665	0.17826	0.16372
	87.4	0.0221294	0.0213117	0.0514821	0.0423892	0.0820875	0.0838517	0.177109	0.164078
	87.6	0.0236269	0.0213599	0.0517714	0.0424846	0.0821608	0.0840384	0.177599	0.164435
	87.8	0.0234675	0.0214082	0.0528393	0.04258	0.0822582	0.084225	0.178716	0.164792
	88	0.0222025	0.0214564	0.0531514	0.0426754	0.0830011	0.0844116	0.179315	0.165149
	88.2	0.024477	0.0215047	0.0511986	0.0427708	0.0841319	0.0845982	0.178784	0.165506
	88.4	0.0242654	0.0215529	0.0509748	0.0428662	0.0832996	0.0847848	0.179589	0.165863
	88.6	0.0247569	0.0216011	0.0507915	0.0429616	0.0830503	0.0849714	0.179309	0.166219
	88.8	0.024892	0.0216494	0.0506051	0.043057	0.0828405	0.0851579	0.179554	0.166576
	89	0.0258372	0.0216976	0.0496136	0.0431524	0.0829596	0.0853444	0.181016	0.166933
	89.2	0.0241447	0.0217458	0.0508112	0.0432478	0.0831062	0.0855309	0.180757	0.167289
	89.4	0.0236998	0.021794	0.0500673	0.0433431	0.0848213	0.0857174	0.18158	0.167645
	89.6	0.0240538	0.0218423	0.0496001	0.0434385	0.0852048	0.0859038	0.183915	0.168002
	89.8	0.0229657	0.0218905	0.0500037	0.0435338	0.084081	0.0860902	0.185438	0.168358
	90	0.0214075	0.0219387	0.0498686	0.0436292	0.0839248	0.0862766	0.186037	0.168714
	90.2	0.0211863	0.0219869	0.047634	0.0437245	0.0849344	0.086463	0.187827	0.16907
	90.4	0.0205739	0.0220351	0.0483176	0.0438198	0.084917	0.0866493	0.18851	0.169426
	90.6	0.0193562	0.0220833	0.0484256	0.0439152	0.0868617	0.0868357	0.188443	0.169782
	90.8	0.0201389	0.0221316	0.0491998	0.0440105	0.0869461	0.087022	0.188769	0.170138
	91	0.0190664	0.0221798	0.0503264	0.0441058	0.0872316	0.0872083	0.189175	0.170494
	91.2	0.0165301	0.022228	0.0524518	0.0442011	0.0868495	0.0873945	0.189169	0.17085
	91.4	0.0171174	0.0222762	0.0522567	0.0442964	0.0868536	0.0875807	0.18825	0.171205
	91.6	0.0169608	0.0223244	0.0524498	0.0443917	0.0868416	0.0877669	0.188106	0.171561
	91.8	0.0147196	0.0223726	0.0524987	0.044487	0.0856903	0.0879531	0.1872	0.171916
	92	0.0172323	0.0224208	0.0525432	0.0445822	0.0865674	0.0881393	0.186168	0.172272
	92.2	0.0187912	0.0224689	0.0528221	0.0446775	0.0858215	0.0883254	0.186774	0.172627
	92.4	0.017446	0.0225171	0.0556867	0.0447728	0.0843957	0.0885115	0.187461	0.172982
	92.6	0.0189204	0.0225653	0.0545187	0.044868	0.0845994	0.0886976	0.187602	0.173337
	92.8	0.0211751	0.0226135	0.0549158	0.0449632	0.0855896	0.0888837	0.189086	0.173692
	93	0.0199978	0.0226617	0.0563286	0.0450585	0.0862148	0.0890697	0.188764	0.174047
	93.2	0.0197922	0.0227099	0.0570002	0.0451537	0.0874446	0.0892558	0.188911	0.174402
	93.4	0.0216378	0.022758	0.0560208	0.0452489	0.0886993	0.0894418	0.190745	0.174757
	93.6	0.0214396	0.0228062	0.0571236	0.0453442	0.0883326	0.0896277	0.192314	0.175112
	93.8	0.0200156	0.0228544	0.057519	0.0454394	0.088711	0.0898137	0.192992	0.175467
	94	0.0209192	0.0229026	0.056553	0.0455346	0.0903204	0.0899996	0.194831	0.175821
	94.2	0.0206581	0.0229507	0.0570853	0.0456298	0.0912512	0.0901855	0.194935	0.176176
	94.4	0.0198251	0.0229989	0.0576525	0.045725	0.0910793	0.0903714	0.194095	0.17653
	94.6	0.0218494	0.0230471	0.0559551	0.0458201	0.0911667	0.0905573	0.193195	0.176884
	94.8	0.0210839	0.0230952	0.0564557	0.0459153	0.090283	0.0907431	0.194786	0.177239
	95	0.019451	0.0231434	0.0564057	0.0460105	0.0893172	0.0909289	0.194915	0.177593
	95.2	0.0202631	0.0231915	0.0541031	0.0461056	0.0897823	0.0911147	0.194118	0.177947
	95.4	0.0198913	0.0232397	0.0520391	0.0462008	0.089556	0.0913005	0.193443	0.178301
	95.6	0.0189046	0.0232878	0.0517651	0.0462959	0.0894743	0.0914862	0.193398	0.178655
	95.8	0.0198595	0.023336	0.0504802	0.0463911	0.0890399	0.0916719	0.193528	0.179009
	96	0.0217988	0.0233841	0.0505876	0.0464862	0.0896018	0.0918576	0.195507	0.179363
	96.2	0.0199228	0.0234323	0.051714	0.0465813	0.0880696	0.0920433	0.197124	0.179716
	96.4	0.0193028	0.0234804	0.0504807	0.0466764	0.088444	0.092229	0.196938	0.18007
	96.6	0.0206311	0.0235286	0.0476727	0.0467716	0.088951	0.0924146	0.196971	0.180423
	96.8	0.0198571	0.0235767	0.0482797	0.0468667	0.088981	0.0926002	0.197297	0.180777
	97	0.0182521	0.0236248	0.0489688	0.0469618	0.089553	0.0927858	0.195774	0.18113
	97.2	0.020275	0.023673	0.0477402	0.0470568	0.0898822	0.0929713	0.197194	0.181484
	97.4	0.020385	0.0237211	0.048438	0.0471519	0.0890751	0.0931569	0.198391	0.181837
	97.6	0.020116	0.0237692	0.0502137	0.047247	0.0888374	0.0933424	0.197825	0.18219
	97.8	0.0218608	0.0238174	0.0508031	0.0473421	0.088774	0.0935279	0.196965	0.182543
	98	0.0244528	0.0238655	0.0514859	0.0474371	0.0890303	0.0937133	0.197873	0.182896
	98.2	0.0234198	0.0239136	0.0528761	0.0475322	0.0880222	0.0938988	0.196474	0.183249
	98.4	0.025052	0.0239617	0.0514945	0.0476272	0.0883649	0.0940842	0.196477	0.183602
	98.6	0.0262138	0.0240098	0.0508453	0.0477223	0.0883419	0.0942696	0.197085	0.183954
	98.8	0.0245932	0.024058	0.0513896	0.0478173	0.0887452	0.0944549	0.198136	0.184307
	99	0.0237429	0.0241061	0.0505522	0.0479123	0.0888751	0.0946403	0.197943	0.18466
	99.2	0.0247757	0.0241542	0.0488151	0.0480073	0.0889902	0.0948256	0.198273	0.185012
	99.4	0.0229689	0.0242023	0.0484708	0.0481024	0.0882666	0.0950109	0.198875	0.185365
	99.6	0.0229616	0.0242504	0.0484202	0.0481974	0.0882701	0.0951962	0.199211	0.185717
	99.8	0.0237768	0.0242985	0.0477023	0.0482924	0.0890686	0.0953814	0.199626	0.186069
	100	0.0228397	0.0243466	0.0482112	0.0483873	0.0889535	0.0955667	0.200871	0.186421
	100.2	0.0204959	0.0243947	0.0480982	0.0484823	0.087074	0.0957519	0.200044	0.186773
	100.4	0.0211842	0.0244428	0.0451127	0.0485773	0.087168	0.0959371	0.199474	0.187125
	100.6	0.0209523	0.0244909	0.0449344	0.0486723	0.0863612	0.0961222	0.199369	0.187477
	100.8	0.0197516	0.024539	0.0463064	0.0487672	0.0867352	0.0963074	0.199407	0.187829
	101	0.0196549	0.0245871	0.0457788	0.0488622	0.0885999	0.0964925	0.199044	0.188181
	101.2	0.0189995	0.0246351	0.0463731	0.0489571	0.0890923	0.0966776	0.20085	0.188533
	101.4	0.0180061	0.0246832	0.0499658	0.0490521	0.0881996	0.0968627	0.201277	0.188884
	101.6	0.0191804	0.0247313	0.0505909	0.049147	0.0895523	0.0970477	0.201757	0.189236
	101.8	0.0194008	0.0247794	0.0511339	0.0492419	0.0893166	0.0972327	0.203767	0.189587
	102	0.0185388	0.0248275	0.0528819	0.0493369	0.0894138	0.0974177	0.205434	0.189939
	102.2	0.0160431	0.0248755	0.0528894	0.0494318	0.0904815	0.0976027	0.20527	0.19029
	102.4	0.0174337	0.0249236	0.0521717	0.0495267	0.0921062	0.0977877	0.206963	0.190641
	102.6	0.0161359	0.0249717	0.0541817	0.0496216	0.0917868	0.0979726	0.208515	0.190992
	102.8	0.0161554	0.0250197	0.0541645	0.0497165	0.092845	0.0981575	0.20913	0.191344
	103	0.0168843	0.0250678	0.054887	0.0498113	0.092951	0.0983424	0.210795	0.191694
	103.2	0.018181	0.0251159	0.0547761	0.0499062	0.0918008	0.0985273	0.211645	0.192045
	103.4	0.0170465	0.0251639	0.054524	0.0500011	0.0923979	0.0987121	0.211143	0.192396
	103.6	0.0190764	0.025212	0.0542353	0.050096	0.0937139	0.0988969	0.210757	0.192747
	103.8	0.0200718	0.02526	0.0550364	0.0501908	0.0934537	0.0990817	0.211682	0.193098
	104	0.0195871	0.0253081	0.0560346	0.0502857	0.0928935	0.0992665	0.210856	0.193448
	104.2	0.0202431	0.0253561	0.0541368	0.0503805	0.0916263	0.0994512	0.209573	0.193799
	104.4	0.0227172	0.0254042	0.0528	0.0504753	0.0917089	0.0996359	0.20974	0.194149
	104.6	0.0226325	0.0254522	0.0537846	0.0505702	0.0916512	0.0998206	0.208237	0.1945
	104.8	0.0239503	0.0255003	0.0533746	0.050665	0.0942759	0.100005	0.207407	0.19485
	105	0.0237828	0.0255483	0.0527627	0.0507598	0.0957113	0.10019	0.208641	0.1952
	105.2	0.0220661	0.0255964	0.0540652	0.0508546	0.0960506	0.100375	0.20901	0.19555
	105.4	0.0233269	0.0256444	0.0543828	0.0509494	0.0963702	0.100559	0.20866	0.1959
	105.6	0.0233919	0.0256924	0.0539135	0.0510442	0.0968919	0.100744	0.209757	0.19625
	105.8	0.0209958	0.0257405	0.054026	0.051139	0.0957443	0.100928	0.210505	0.1966
	106	0.0204602	0.0257885	0.0543053	0.0512338	0.095929	0.101113	0.21027	0.19695
	106.2	0.021013	0.0258365	0.0542458	0.0513285	0.0974769	0.101297	0.211214	0.197299
	106.4	0.0207868	0.0258845	0.0565893	0.0514233	0.096232	0.101482	0.212912	0.197649
	106.6	0.0199595	0.0259326	0.0583522	0.0515181	0.0968161	0.101666	0.21283	0.197999
	106.8	0.0217415	0.0259806	0.0574038	0.0516128	0.0968247	0.101851	0.213035	0.198348
	107	0.0219769	0.0260286	0.0576309	0.0517075	0.0966182	0.102035	0.215382	0.198698
	107.2	0.0217309	0.0260766	0.0579097	0.0518023	0.0970668	0.10222	0.215495	0.199047
	107.4	0.0221595	0.0261246	0.0585134	0.051897	0.0989548	0.102404	0.215306	0.199396
	107.6	0.0227757	0.0261726	0.0595988	0.0519917	0.0990079	0.102588	0.217128	0.199745
	107.8	0.0220028	0.0262206	0.0615759	0.0520864	0.0985061	0.102773	0.218177	0.200094
	108	0.0216338	0.0262686	0.0619037	0.0521812	0.0991926	0.102957	0.217856	0.200443
	108.2	0.0223926	0.0263167	0.0606191	0.0522759	0.0985194	0.103141	0.219473	0.200792
	108.4	0.0226452	0.0263647	0.0624445	0.0523705	0.0995311	0.103326	0.219403	0.201141
	108.6	0.0243677	0.0264127	0.0624522	0.0524652	0.101484	0.10351	0.218664	0.20149
	108.8	0.0259334	0.0264606	0.0624665	0.0525599	0.10303	0.103694	0.220045	0.201839
	109	0.0240312	0.0265086	0.0638272	0.0526546	0.102428	0.103878	0.221283	0.202187
	109.2	0.023679	0.0265566	0.0646602	0.0527493	0.102807	0.104062	0.220546	0.202536
	109.4	0.0241423	0.0266046	0.0631351	0.0528439	0.103551	0.104247	0.220933	0.202884
	109.6	0.022267	0.0266526	0.0633338	0.0529386	0.103164	0.104431	0.222	0.203233
	109.8	0.0212353	0.0267006	0.0617427	0.0530332	0.102587	0.104615	0.221581	0.203581
	110	0.0219038	0.0267486	0.0602847	0.0531278	0.10241	0.104799	0.22152	0.203929
	110.2	0.0224992	0.0267966	0.0608679	0.0532225	0.101913	0.104983	0.221984	0.204277
	110.4	0.0204172	0.0268445	0.0600084	0.0533171	0.0997779	0.105167	0.221585	0.204625
	110.6	0.0216627	0.0268925	0.0568587	0.0534117	0.10041	0.105351	0.221146	0.204973
	110.8	0.0224567	0.0269405	0.0558846	0.0535063	0.0989764	0.105535	0.222102	0.205321
	111	0.0211482	0.0269884	0.0558794	0.0536009	0.100018	0.105719	0.222912	0.205669
	111.2	0.0207898	0.0270364	0.0552729	0.0536955	0.10065	0.105903	0.222551	0.206017
	111.4	0.0219321	0.0270844	0.0552556	0.0537901	0.101687	0.106087	0.223244	0.206364
	111.6	0.0206113	0.0271323	0.0564042	0.0538847	0.101135	0.106271	0.223943	0.206712
	111.8	0.0209219	0.0271803	0.0557698	0.0539793	0.101689	0.106454	0.223862	0.20706
	112	0.0221009	0.0272283	0.0542155	0.0540738	0.102387	0.106638	0.225647	0.207407
	112.2	0.0228238	0.0272762	0.0560133	0.0541684	0.102145	0.106822	0.227607	0.207754
	112.4	0.0226671	0.0273242	0.058404	0.0542629	0.103613	0.107006	0.227021	0.208102
	112.6	0.0256479	0.0273721	0.0580738	0.0543575	0.104627	0.10719	0.228671	0.208449
	112.8	0.0248189	0.0274201	0.0597762	0.054452	0.104477	0.107374	0.229211	0.208796
	113	0.0233385	0.027468	0.0609081	0.0545466	0.105192	0.107557	0.228217	0.209143
	113.2	0.0249853	0.027516	0.0601261	0.0546411	0.107272	0.107741	0.22843	0.20949
	113.4	0.0246351	0.0275639	0.0603159	0.0547356	0.107824	0.107925	0.228354	0.209837
	113.6	0.0234449	0.0276118	0.0607494	0.0548301	0.108013	0.108108	0.227624	0.210184
	113.8	0.0245737	0.0276598	0.0598443	0.0549246	0.10873	0.108292	0.226129	0.21053
	114	0.024551	0.0277077	0.0598745	0.0550191	0.10797	0.108476	0.2262	0.210877
	114.2	0.0236121	0.0277557	0.0607422	0.0551136	0.107269	0.108659	0.224991	0.211223
	114.4	0.0236351	0.0278036	0.0591116	0.0552081	0.107496	0.108843	0.224165	0.21157
	114.6	0.0244225	0.0278515	0.0591059	0.0553026	0.108914	0.109026	0.223461	0.211916
	114.8	0.0229815	0.0278994	0.0615427	0.055397	0.108118	0.10921	0.223869	0.212263
	115	0.0228339	0.0279474	0.0612071	0.0554915	0.108852	0.109393	0.223582	0.212609
	115.2	0.0238204	0.0279953	0.0587921	0.0555859	0.108279	0.109577	0.223833	0.212955
	115.4	0.0232665	0.0280432	0.0594905	0.0556804	0.106879	0.10976	0.224725	0.213301
	115.6	0.0223296	0.0280911	0.059577	0.0557748	0.106427	0.109944	0.224313	0.213647
	115.8	0.0232754	0.028139	0.0574964	0.0558693	0.106683	0.110127	0.22557	0.213993
	116	0.0223333	0.0281869	0.0575017	0.0559637	0.105303	0.11031	0.227408	0.214339
	116.2	0.0226492	0.0282348	0.0600125	0.0560581	0.104821	0.110494	0.228139	0.214685
	116.4	0.0226456	0.0282828	0.058777	0.0561525	0.104487	0.110677	0.228317	0.215031
	116.6	0.0239529	0.0283307	0.058183	0.0562469	0.103646	0.110861	0.229932	0.215376
	116.8	0.0220216	0.0283786	0.0595638	0.0563413	0.102825	0.111044	0.230311	0.215722
	117	0.0220955	0.0284265	0.0594876	0.0564357	0.102167	0.111227	0.23089	0.216067
	117.2	0.0221829	0.0284744	0.0588037	0.0565301	0.102644	0.11141	0.232366	0.216413
	117.4	0.0210193	0.0285223	0.0607186	0.0566245	0.1023	0.111594	0.232265	0.216758
	117.6	0.0223108	0.0285701	0.0601742	0.0567189	0.103398	0.111777	0.231792	0.217103
	117.8	0.024593	0.028618	0.0612566	0.0568132	0.10349	0.11196	0.231897	0.217448
	118	0.0242271	0.0286659	0.06307	0.0569076	0.102116	0.112143	0.232039	0.217793
	118.2	0.0241207	0.0287138	0.0630392	0.0570019	0.102481	0.112326	0.230836	0.218138
	118.4	0.0251418	0.0287617	0.0635033	0.0570963	0.103734	0.112509	0.231752	0.218483
	118.6	0.0239001	0.0288096	0.0650004	0.0571906	0.104925	0.112692	0.232191	0.218828
	118.8	0.0237431	0.0288575	0.0647367	0.0572849	0.105114	0.112876	0.232428	0.219173
	119	0.0248178	0.0289053	0.0634902	0.0573793	0.106432	0.113059	0.232793	0.219518
	119.2	0.0251669	0.0289532	0.0629596	0.0574736	0.106936	0.113242	0.234133	0.219862
	119.4	0.0236111	0.0290011	0.0644553	0.0575679	0.107202	0.113425	0.233347	0.220207
	119.6	0.0249495	0.0290489	0.0634949	0.0576622	0.110062	0.113608	0.232661	0.220551
	119.8	0.0250186	0.0290968	0.0634374	0.0577565	0.11113	0.113791	0.232914	0.220896
	120	0.0240154	0.0291447	0.0649453	0.0578508	0.111257	0.113973	0.233048	0.22124
	120.2	0.0255174	0.0291925	0.0643731	0.057945	0.112792	0.114156	0.232573	0.221584
	120.4	0.0257557	0.0292404	0.0631441	0.0580393	0.112451	0.114339	0.233671	0.221928
	120.6	0.0244737	0.0292883	0.0645504	0.0581336	0.111667	0.114522	0.234893	0.222272
	120.8	0.02436	0.0293361	0.0646569	0.0582278	0.112566	0.114705	0.235417	0.222616
	121	0.0271727	0.029384	0.0635148	0.0583221	0.112144	0.114888	0.23645	0.22296
	121.2	0.0268365	0.0294318	0.0636213	0.0584163	0.113088	0.115071	0.237216	0.223304
	121.4	0.0269679	0.0294797	0.0644822	0.0585106	0.112714	0.115253	0.23707	0.223648
	121.6	0.0292822	0.0295275	0.0647412	0.0586048	0.112747	0.115436	0.237641	0.223991
	121.8	0.0280855	0.0295754	0.0660469	0.058699	0.111101	0.115619	0.237907	0.224335
	122	0.0272552	0.0296232	0.0668029	0.0587932	0.110725	0.115801	0.237336	0.224678
	122.2	0.0283484	0.029671	0.0657059	0.0588874	0.111601	0.115984	0.238919	0.225022
	122.4	0.0278167	0.0297189	0.0651281	0.0589816	0.111939	0.116167	0.241481	0.225365
	122.6	0.0267333	0.0297667	0.0661048	0.0590758	0.112628	0.116349	0.242094	0.225709
	122.8	0.028508	0.0298145	0.0640974	0.05917	0.113584	0.116532	0.241975	0.226052
	123	0.0277801	0.0298624	0.065203	0.0592642	0.11442	0.116715	0.243301	0.226395
	123.2	0.0275132	0.0299102	0.0659777	0.0593584	0.11532	0.116897	0.242813	0.226738
	123.4	0.0279544	0.029958	0.0655262	0.0594525	0.115883	0.11708	0.241211	0.227081
	123.6	0.0281546	0.0300058	0.0652302	0.0595467	0.116364	0.117262	0.242727	0.227424
	123.8	0.0272856	0.0300537	0.0673267	0.0596409	0.11604	0.117445	0.242554	0.227767
	124	0.0285158	0.0301015	0.0675674	0.059735	0.117041	0.117627	0.242158	0.228109
	124.2	0.0286593	0.0301493	0.0659449	0.0598291	0.116951	0.11781	0.242283	0.228452
	124.4	0.0275525	0.0301971	0.066653	0.0599233	0.116106	0.117992	0.242819	0.228795
	124.6	0.0269654	0.0302449	0.0667304	0.0600174	0.116435	0.118175	0.242968	0.229137
	124.8	0.0284136	0.0302927	0.0657677	0.0601115	0.117733	0.118357	0.243957	0.22948
	125	0.0279264	0.0303405	0.0670874	0.0602056	0.117134	0.118539	0.245452	0.229822
	125.2	0.0263112	0.0303883	0.0675923	0.0602997	0.118018	0.118722	0.245402	0.230164
	125.4	0.0259698	0.0304361	0.0675434	0.0603938	0.119003	0.118904	0.245786	0.230506
	125.6	0.025708	0.0304839	0.0676284	0.0604879	0.118935	0.119086	0.246275	0.230849
	125.8	0.0243534	0.0305317	0.0682631	0.060582	0.117846	0.119268	0.245668	0.231191
	126	0.0258685	0.0305795	0.0672792	0.0606761	0.118317	0.119451	0.246994	0.231533
	126.2	0.0261129	0.0306273	0.0663264	0.0607701	0.119287	0.119633	0.249517	0.231874
	126.4	0.0244904	0.0306751	0.0675401	0.0608642	0.119085	0.119815	0.250457	0.232216
	126.6	0.0258443	0.0307229	0.0688861	0.0609583	0.119404	0.119997	0.250047	0.232558
	126.8	0.0261341	0.0307707	0.0675293	0.0610523	0.119695	0.120179	0.249625	0.2329
	127	0.0248784	0.0308185	0.069676	0.0611464	0.119355	0.120362	0.250938	0.233241
	127.2	0.02568	0.0308662	0.0693979	0.0612404	0.11983	0.120544	0.250737	0.233583
	127.4	0.0277969	0.030914	0.0683835	0.0613344	0.120481	0.120726	0.251522	0.233924
	127.6	0.0262292	0.0309618	0.0705488	0.0614284	0.119896	0.120908	0.251798	0.234266
	127.8	0.0268246	0.0310096	0.0726726	0.0615224	0.120583	0.12109	0.250966	0.234607
	128	0.0285635	0.0310573	0.0717195	0.0616165	0.121976	0.121272	0.251048	0.234948
	128.2	0.0270241	0.0311051	0.0715409	0.0617105	0.121127	0.121454	0.251778	0.235289
	128.4	0.0256356	0.0311529	0.0715675	0.0618044	0.121641	0.121636	0.251735	0.23563
	128.6	0.0262891	0.0312006	0.0702357	0.0618984	0.122496	0.121818	0.252824	0.235971
	128.8	0.026079	0.0312484	0.0710723	0.0619924	0.123201	0.122	0.253003	0.236312
	129	0.0258005	0.0312962	0.071851	0.0620864	0.124223	0.122182	0.253518	0.236653
	129.2	0.0283153	0.0313439	0.0706673	0.0621803	0.125809	0.122364	0.252984	0.236994
	129.4	0.0288975	0.0313917	0.0686373	0.0622743	0.126978	0.122545	0.253948	0.237334
	129.6	0.029049	0.0314394	0.0686734	0.0623683	0.125338	0.122727	0.253345	0.237675
	129.8	0.0300305	0.0314872	0.0677224	0.0624622	0.124933	0.122909	0.253425	0.238015
	130	0.0308788	0.0315349	0.0658949	0.0625561	0.124123	0.123091	0.254367	0.238356
	130.2	0.0292641	0.0315827	0.0669546	0.0626501	0.123271	0.123273	0.254817	0.238696
	130.4	0.029599	0.0316304	0.0669652	0.062744	0.122487	0.123454	0.255173	0.239036
	130.6	0.0309702	0.0316781	0.0660477	0.0628379	0.122022	0.123636	0.256397	0.239376
	130.8	0.0282383	0.0317259	0.0666111	0.0629318	0.12073	0.123818	0.257417	0.239717
	131	0.0277507	0.0317736	0.0663437	0.0630257	0.120346	0.123999	0.257258	0.240057
	131.2	0.0285468	0.0318213	0.0642021	0.0631196	0.12132	0.124181	0.256921	0.240397
	131.4	0.0279583	0.0318691	0.0651291	0.0632135	0.121139	0.124363	0.257005	0.240736
	131.6	0.0257783	0.0319168	0.0671727	0.0633074	0.121081	0.124544	0.256218	0.241076
	131.8	0.0267443	0.0319645	0.0660866	0.0634012	0.120879	0.124726	0.256937	0.241416
	132	0.0255407	0.0320123	0.0664247	0.0634951	0.119763	0.124908	0.257403	0.241756
	132.2	0.0246401	0.03206	0.0673815	0.063589	0.118855	0.125089	0.256921	0.242095
	132.4	0.0244082	0.0321077	0.0662681	0.0636828	0.11992	0.125271	0.257342	0.242435
	132.6	0.0253001	0.0321554	0.0674914	0.0637767	0.119596	0.125452	0.258681	0.242774
	132.8	0.0256186	0.0322031	0.0699126	0.0638705	0.120222	0.125634	0.258136	0.243114
	133	0.028129	0.0322508	0.0685573	0.0639643	0.122178	0.125815	0.258812	0.243453
	133.2	0.0303341	0.0322985	0.0690617	0.0640582	0.122918	0.125996	0.258625	0.243792
	133.4	0.0298045	0.0323463	0.0687019	0.064152	0.123288	0.126178	0.257994	0.244131
	133.6	0.0287843	0.032394	0.0695411	0.0642458	0.121923	0.126359	0.257747	0.24447
	133.8	0.0293751	0.0324417	0.0682113	0.0643396	0.121802	0.126541	0.258584	0.244809
	134	0.0284809	0.0324894	0.0691357	0.0644334	0.121048	0.126722	0.258439	0.245148
	134.2	0.0274794	0.0325371	0.0707534	0.0645272	0.120742	0.126903	0.257854	0.245487
	134.4	0.0282719	0.0325848	0.0697164	0.064621	0.121968	0.127085	0.257999	0.245826
	134.6	0.0274987	0.0326325	0.0699947	0.0647147	0.122586	0.127266	0.259063	0.246164
	134.8	0.025416	0.0326801	0.0693381	0.0648085	0.121668	0.127447	0.258139	0.246503
	135	0.0260081	0.0327278	0.0661699	0.0649023	0.122477	0.127628	0.258265	0.246841
	135.2	0.0264657	0.0327755	0.065262	0.064996	0.12311	0.127809	0.25924	0.24718
	135.4	0.0248593	0.0328232	0.0666869	0.0650898	0.123005	0.127991	0.259474	0.247518
	135.6	0.0234692	0.0328709	0.064569	0.0651835	0.124707	0.128172	0.259906	0.247856
	135.8	0.0239579	0.0329186	0.06399	0.0652772	0.124047	0.128353	0.260967	0.248194
	136	0.0218471	0.0329662	0.0666143	0.065371	0.124471	0.128534	0.262159	0.248533
	136.2	0.0231472	0.0330139	0.0657737	0.0654647	0.126072	0.128715	0.263067	0.248871
	136.4	0.022823	0.0330616	0.065443	0.0655584	0.126334	0.128896	0.264861	0.249209
	136.6	0.022778	0.0331093	0.0679951	0.0656521	0.125541	0.129077	0.264844	0.249547
	136.8	0.0234824	0.0331569	0.0682464	0.0657458	0.126555	0.129258	0.26474	0.249884
	137	0.0263161	0.0332046	0.0673275	0.0658395	0.127754	0.129439	0.265724	0.250222
	137.2	0.0258766	0.0332523	0.0702892	0.0659332	0.12792	0.12962	0.26636	0.25056
	137.4	0.0261707	0.0332999	0.0706354	0.0660269	0.127891	0.129801	0.266815	0.250897
	137.6	0.0279296	0.0333476	0.0702504	0.0661205	0.12737	0.129982	0.268735	0.251235
	137.8	0.0292622	0.0333952	0.0719154	0.0662142	0.127594	0.130163	0.269733	0.251572
	138	0.029379	0.0334429	0.0733195	0.0663079	0.127868	0.130344	0.267711	0.25191
	138.2	0.0310694	0.0334905	0.0736788	0.0664015	0.128069	0.130525	0.266327	0.252247
	138.4	0.0328487	0.0335382	0.073819	0.0664951	0.128633	0.130706	0.268106	0.252584
	138.6	0.0329931	0.0335858	0.0739076	0.0665888	0.128062	0.130886	0.268548	0.252921
	138.8	0.0347964	0.0336335	0.0725051	0.0666824	0.128116	0.131067	0.268117	0.253258
	139	0.0355887	0.0336811	0.0726648	0.066776	0.129907	0.131248	0.269924	0.253595
	139.2	0.0336906	0.0337288	0.0746654	0.0668697	0.130535	0.131429	0.269694	0.253932
	139.4	0.0335654	0.0337764	0.0748204	0.0669633	0.131957	0.131609	0.270657	0.254269
	139.6	0.0331435	0.033824	0.0737166	0.0670569	0.133706	0.13179	0.271801	0.254606
	139.8	0.0320511	0.0338717	0.0751906	0.0671505	0.13358	0.131971	0.271594	0.254942
	140	0.0304626	0.0339193	0.0746079	0.067244	0.134438	0.132151	0.271971	0.255279
	140.2	0.0303381	0.0339669	0.0736543	0.0673376	0.134705	0.132332	0.271884	0.255615
	140.4	0.0280177	0.0340145	0.0750085	0.0674312	0.133246	0.132513	0.270868	0.255952
	140.6	0.027353	0.0340622	0.075875	0.0675248	0.1336	0.132693	0.270657	0.256288
	140.8	0.0286908	0.0341098	0.0754039	0.0676183	0.13453	0.132874	0.272602	0.256625
	141	0.0284028	0.0341574	0.0769756	0.0677119	0.133506	0.133054	0.273331	0.256961
	141.2	0.0273305	0.034205	0.0785186	0.0678054	0.133403	0.133235	0.274217	0.257297
	141.4	0.0287647	0.0342526	0.0771881	0.067899	0.1326	0.133415	0.27563	0.257633
	141.6	0.0286166	0.0343002	0.0771188	0.0679925	0.131927	0.133596	0.277338	0.257969
	141.8	0.0273687	0.0343479	0.0790642	0.068086	0.130938	0.133776	0.277214	0.258305
	142	0.0299099	0.0343955	0.0782108	0.0681795	0.131386	0.133957	0.275653	0.258641
	142.2	0.0297403	0.0344431	0.0789356	0.068273	0.12964	0.134137	0.276961	0.258976
	142.4	0.0287617	0.0344907	0.0806709	0.0683665	0.129017	0.134318	0.278454	0.259312
	142.6	0.0284022	0.0345383	0.0803958	0.06846	0.129477	0.134498	0.278047	0.259648
	142.8	0.0291675	0.0345859	0.0798205	0.0685535	0.129927	0.134678	0.279351	0.259983
	143	0.0275651	0.0346335	0.0814616	0.068647	0.1299	0.134859	0.280497	0.260319
	143.2	0.0271845	0.0346811	0.0809215	0.0687405	0.130034	0.135039	0.280682	0.260654
	143.4	0.0294439	0.0347286	0.0790706	0.068834	0.130882	0.135219	0.28208	0.260989
	143.6	0.0281589	0.0347762	0.0795531	0.0689274	0.130358	0.135399	0.281619	0.261325
	143.8	0.0282994	0.0348238	0.0793586	0.0690209	0.130557	0.13558	0.280154	0.26166
	144	0.0293207	0.0348714	0.0770117	0.0691143	0.131392	0.13576	0.280004	0.261995
	144.2	0.0292146	0.034919	0.0772259	0.0692078	0.131358	0.13594	0.278727	0.26233
	144.4	0.028866	0.0349666	0.0768461	0.0693012	0.131072	0.13612	0.277329	0.262665
	144.6	0.0309762	0.0350141	0.0749973	0.0693946	0.131876	0.1363	0.27792	0.263
	144.8	0.0327248	0.0350617	0.0752094	0.0694881	0.131966	0.13648	0.27874	0.263334
	145	0.0320674	0.0351093	0.0767588	0.0695815	0.131862	0.136661	0.277766	0.263669
	145.2	0.0334306	0.0351569	0.0745337	0.0696749	0.133907	0.136841	0.277411	0.264004
	145.4	0.0337523	0.0352044	0.0741425	0.0697683	0.133633	0.137021	0.277782	0.264338
	145.6	0.0318474	0.035252	0.0744528	0.0698617	0.133675	0.137201	0.27714	0.264673
	145.8	0.0322001	0.0352996	0.0747067	0.0699551	0.135072	0.137381	0.275357	0.265007
	146	0.0331325	0.0353471	0.0741021	0.0700484	0.136299	0.137561	0.27523	0.265341
	146.2	0.0289755	0.0353947	0.0753313	0.0701418	0.134613	0.137741	0.275229	0.265676
	146.4	0.0279426	0.0354422	0.0745699	0.0702352	0.135329	0.137921	0.274947	0.26601
	146.6	0.0278819	0.0354898	0.0731651	0.0703285	0.135318	0.138101	0.276061	0.266344
	146.8	0.0269144	0.0355373	0.072346	0.0704219	0.134162	0.13828	0.277286	0.266678
	147	0.0253575	0.0355849	0.0733368	0.0705152	0.133096	0.13846	0.277936	0.267012
	147.2	0.0257183	0.0356324	0.0716944	0.0706086	0.133586	0.13864	0.280263	0.267346
	147.4	0.0249702	0.03568	0.072749	0.0707019	0.133097	0.13882	0.28152	0.267679
	147.6	0.0235314	0.0357275	0.0734221	0.0707952	0.132724	0.139	0.281808	0.268013
	147.8	0.0252099	0.0357751	0.0720849	0.0708885	0.134556	0.13918	0.282506	0.268347
	148	0.0250113	0.0358226	0.071439	0.0709818	0.135446	0.139359	0.283216	0.26868
	148.2	0.0242499	0.0358701	0.0728824	0.0710751	0.134492	0.139539	0.283652	0.269014
	148.4	0.0262916	0.0359177	0.0731604	0.0711684	0.135026	0.139719	0.284684	0.269347
	148.6	0.0287366	0.0359652	0.0741979	0.0712617	0.136257	0.139898	0.287634	0.269681
	148.8	0.0289951	0.0360127	0.0760222	0.071355	0.136002	0.140078	0.28892	0.270014
	149	0.0301168	0.0360602	0.0759583	0.0714483	0.13804	0.140258	0.287594	0.270347
	149.2	0.0320796	0.0361078	0.0737921	0.0715416	0.138469	0.140437	0.287565	0.27068
	149.4	0.0308592	0.0361553	0.0752024	0.0716348	0.137036	0.140617	0.288105	0.271013
	149.6	0.0311463	0.0362028	0.0752577	0.0717281	0.137564	0.140797	0.287779	0.271346
	149.8	0.0334933	0.0362503	0.0744427	0.0718213	0.139124	0.140976	0.287529	0.271679
	150	0.0323773	0.0362978	0.0741561	0.0719146	0.137666	0.141156	0.288245	0.272012
	150.2	0.0310671	0.0363453	0.0740508	0.0720078	0.136843	0.141335	0.287383	0.272344
	150.4	0.0318856	0.0363929	0.0723229	0.072101	0.136629	0.141515	0.287644	0.272677
	150.6	0.0312547	0.0364404	0.0728182	0.0721942	0.136126	0.141694	0.28867	0.27301
	150.8	0.0316035	0.0364879	0.0728118	0.0722874	0.135737	0.141874	0.288471	0.273342
	151	0.0312654	0.0365354	0.0723063	0.0723806	0.135458	0.142053	0.289099	0.273675
	151.2	0.0313484	0.0365829	0.0723373	0.0724738	0.136206	0.142232	0.289536	0.274007
	151.4	0.0289069	0.0366304	0.0745159	0.072567	0.135033	0.142412	0.28825	0.274339
	151.6	0.0285125	0.0366779	0.0737626	0.0726602	0.136575	0.142591	0.286369	0.274671
	151.8	0.0281983	0.0367254	0.0735507	0.0727534	0.137983	0.14277	0.2864	0.275004
	152	0.0274887	0.0367728	0.0757605	0.0728466	0.138454	0.14295	0.286787	0.275336
	152.2	0.0271323	0.0368203	0.0760385	0.0729397	0.137662	0.143129	0.287324	0.275668
	152.4	0.0292238	0.0368678	0.0760163	0.0730329	0.139851	0.143308	0.288035	0.275999
	152.6	0.0282146	0.0369153	0.0782428	0.073126	0.140728	0.143487	0.289459	0.276331
	152.8	0.0267975	0.0369628	0.0781499	0.0732192	0.139746	0.143667	0.288332	0.276663
	153	0.0279043	0.0370103	0.0779316	0.0733123	0.141009	0.143846	0.287365	0.276995
	153.2	0.0265917	0.0370577	0.0796274	0.0734055	0.140043	0.144025	0.289223	0.277326
	153.4	0.0257066	0.0371052	0.0814656	0.0734986	0.140544	0.144204	0.289746	0.277658
	153.6	0.0268696	0.0371527	0.0809846	0.0735917	0.141651	0.144383	0.290575	0.277989
	153.8	0.0274972	0.0372001	0.0802571	0.0736848	0.141861	0.144562	0.292147	0.278321
	154	0.0258667	0.0372476	0.0807774	0.0737779	0.140912	0.144742	0.29318	0.278652
	154.2	0.0278654	0.0372951	0.0802112	0.073871	0.142071	0.144921	0.29467	0.278983
	154.4	0.0288685	0.0373425	0.0802791	0.0739641	0.141368	0.1451	0.295843	0.279314
	154.6	0.028284	0.03739	0.0811616	0.0740572	0.142232	0.145279	0.296795	0.279645
	154.8	0.0296311	0.0374375	0.0800613	0.0741502	0.144222	0.145458	0.29712	0.279976
	155	0.030665	0.0374849	0.0798873	0.0742433	0.144409	0.145637	0.298891	0.280307
	155.2	0.0300212	0.0375324	0.0827349	0.0743364	0.143755	0.145816	0.29798	0.280638
	155.4	0.0300165	0.0375798	0.0820688	0.0744294	0.144165	0.145994	0.297478	0.280969
	155.6	0.0323672	0.0376273	0.0808123	0.0745225	0.145216	0.146173	0.297649	0.2813
	155.8	0.0317968	0.0376747	0.0808397	0.0746155	0.144961	0.146352	0.300462	0.28163
	156	0.0332499	0.0377222	0.0815005	0.0747085	0.145998	0.146531	0.301489	0.281961
	156.2	0.0352529	0.0377696	0.0809066	0.0748016	0.147097	0.14671	0.301856	0.282291
	156.4	0.034586	0.037817	0.0824545	0.0748946	0.148507	0.146889	0.301949	0.282622
	156.6	0.0340659	0.0378645	0.0839595	0.0749876	0.148042	0.147068	0.300375	0.282952
	156.8	0.0350699	0.0379119	0.0838744	0.0750806	0.147951	0.147246	0.299583	0.283282
	157	0.034938	0.0379593	0.0850124	0.0751736	0.147665	0.147425	0.299627	0.283612
	157.2	0.0338219	0.0380068	0.0878792	0.0752666	0.14689	0.147604	0.299703	0.283943
	157.4	0.0357115	0.0380542	0.0875546	0.0753596	0.14782	0.147783	0.299089	0.284273
	157.6	0.0350529	0.0381016	0.0876928	0.0754525	0.147829	0.147961	0.300193	0.284603
	157.8	0.0346213	0.038149	0.0889438	0.0755455	0.147781	0.14814	0.300457	0.284932
	158	0.0347655	0.0381965	0.0888896	0.0756385	0.148013	0.148319	0.30077	0.285262
	158.2	0.0353564	0.0382439	0.0883529	0.0757314	0.148682	0.148497	0.302277	0.285592
	158.4	0.0338736	0.0382913	0.0898005	0.0758244	0.148152	0.148676	0.301341	0.285922
	158.6	0.0335212	0.0383387	0.0894103	0.0759173	0.150359	0.148854	0.301681	0.286251
	158.8	0.0343776	0.0383861	0.0882856	0.0760103	0.150159	0.149033	0.303048	0.286581
	159	0.0333432	0.0384335	0.0899249	0.0761032	0.149155	0.149211	0.304194	0.28691
	159.2	0.0321273	0.0384809	0.089248	0.0761961	0.149068	0.14939	0.30255	0.287239
	159.4	0.0328571	0.0385283	0.086654	0.076289	0.14957	0.149568	0.304355	0.287569
	159.6	0.0319803	0.0385758	0.0862764	0.0763819	0.149622	0.149747	0.306306	0.287898
	159.8	0.0318778	0.0386232	0.0851563	0.0764748	0.150699	0.149925	0.306367	0.288227
	160	0.0333887	0.0386705	0.0842074	0.0765677	0.152428	0.150104	0.305496	0.288556
	160.2	0.0329308	0.0387179	0.0848159	0.0766606	0.153218	0.150282	0.305312	0.288885
	160.4	0.0313339	0.0387653	0.0836363	0.0767535	0.153261	0.15046	0.30341	0.289214
	160.6	0.0328835	0.0388127	0.081858	0.0768464	0.15403	0.150639	0.302301	0.289543
	160.8	0.0328505	0.0388601	0.0820631	0.0769392	0.154181	0.150817	0.302617	0.289872
	161	0.0315565	0.0389075	0.0822913	0.0770321	0.15368	0.150995	0.302395	0.2902
	161.2	0.0334573	0.0389549	0.0830368	0.0771249	0.15369	0.151174	0.302218	0.290529
	161.4	0.0350144	0.0390023	0.0830345	0.0772178	0.154447	0.151352	0.30368	0.290857
	161.6	0.0329716	0.0390496	0.0851889	0.0773106	0.154802	0.15153	0.303673	0.291186
	161.8	0.0342024	0.039097	0.0849357	0.0774035	0.155332	0.151708	0.30341	0.291514
	162	0.0357632	0.0391444	0.0849804	0.0774963	0.156242	0.151887	0.304529	0.291843
	162.2	0.0346776	0.0391918	0.0870986	0.0775891	0.155394	0.152065	0.305047	0.292171
	162.4	0.0351113	0.0392391	0.0887327	0.0776819	0.15407	0.152243	0.304993	0.292499
	162.6	0.0368152	0.0392865	0.0890945	0.0777747	0.154713	0.152421	0.307343	0.292827
	162.8	0.0364736	0.0393339	0.0905362	0.0778675	0.152987	0.152599	0.309299	0.293155
	163	0.0346372	0.0393812	0.0923297	0.0779603	0.153002	0.152777	0.30941	0.293483
	163.2	0.0360513	0.0394286	0.0899428	0.0780531	0.152837	0.152955	0.309907	0.293811
	163.4	0.0357299	0.0394759	0.0899465	0.0781459	0.152213	0.153133	0.311945	0.294139
	163.6	0.0340127	0.0395233	0.0896246	0.0782386	0.153212	0.153311	0.312429	0.294466
	163.8	0.0356466	0.0395707	0.0882219	0.0783314	0.154063	0.153489	0.312249	0.294794
	164	0.0349749	0.039618	0.0887288	0.0784242	0.155117	0.153667	0.312945	0.295122
	164.2	0.0336227	0.0396654	0.0883526	0.0785169	0.155822	0.153845	0.313238	0.295449
	164.4	0.0348249	0.0397127	0.0848297	0.0786096	0.156257	0.154023	0.312254	0.295777
	164.6	0.0352751	0.03976	0.0834984	0.0787024	0.15607	0.154201	0.312615	0.296104
	164.8	0.0339104	0.0398074	0.0832735	0.0787951	0.156118	0.154379	0.312066	0.296431
	165	0.0347085	0.0398547	0.0813642	0.0788878	0.157305	0.154557	0.311855	0.296758
	165.2	0.0359313	0.0399021	0.0813357	0.0789805	0.157662	0.154735	0.312509	0.297086
	165.4	0.034718	0.0399494	0.0821567	0.0790733	0.157938	0.154912	0.313125	0.297413
	165.6	0.0340031	0.0399967	0.0810317	0.079166	0.159124	0.15509	0.311744	0.29774
	165.8	0.0358282	0.0400441	0.0787617	0.0792587	0.160325	0.155268	0.311618	0.298066
	166	0.0346361	0.0400914	0.0801408	0.0793513	0.159715	0.155446	0.312343	0.298393
	166.2	0.0341268	0.0401387	0.0819991	0.079444	0.15845	0.155623	0.31225	0.29872
	166.4	0.0352577	0.040186	0.0816773	0.0795367	0.157672	0.155801	0.312765	0.299047
	166.6	0.0353516	0.0402334	0.0829546	0.0796294	0.1568	0.155979	0.313872	0.299373
	166.8	0.0344663	0.0402807	0.0847202	0.079722	0.155243	0.156156	0.314082	0.2997
	167	0.0351257	0.040328	0.0837921	0.0798147	0.154979	0.156334	0.313957	0.300026
	167.2	0.0356469	0.0403753	0.0835609	0.0799073	0.154419	0.156512	0.315203	0.300353
	167.4	0.0345809	0.0404226	0.0854804	0.08	0.153523	0.156689	0.315894	0.300679
	167.6	0.0362828	0.0404699	0.0852371	0.0800926	0.154653	0.156867	0.31786	0.301005
	167.8	0.0380697	0.0405172	0.0859824	0.0801852	0.154242	0.157044	0.319006	0.301331
	168	0.0372354	0.0405645	0.087766	0.0802778	0.154637	0.157222	0.319082	0.301658
	168.2	0.0368629	0.0406118	0.0878703	0.0803704	0.155056	0.157399	0.318555	0.301984
[truncated: 3,658 more rows]

## Sheet: 2A
Figure 2A
[truncated: 8 more rows]

## Sheet: 2B
Figure 2B
[truncated: 8 more rows]

## Sheet: 2C
Figure 2C
[truncated: 8 more rows]

## Sheet: 2D
Figure 2D
[truncated: 8 more rows]

[truncated: 21 more sheets: 2E, 4E, 4F, 5D, 5E, 5F, 6C, 6D, 6E, S4A, S4B, S5B, S5C, S5D, S5E, S5F, S5G, S5H, S6B, S6C …]
